# Supplementary material for: The complete genome sequencing of Prevotella intermedia strain OMA14 and a subsequent fine-scale, intra-species genomic comparison reveal an unusual amplification of conjugative and mobile transposons and identify a novel Prevotella-lineage-specific repeat
Source: DNA Res. 2015 Dec 8;23(1):11–9. doi: 10.1093/dnares/dsv032 (PMC4755523; doi:10.1093/dnares/dsv032)
Supplement: Supplementary Data [file supp_dsv032_dsv032supp_table1.xls]

## Sheet: Table S1
Supplementary Table S1. Bacterial strains used in this study
Bacteria	strain	Source
Prevotella intermedia	OMA14	This study
	17	Kai-Poon Leung#
Prevotella aurantiaca	OMA31	Masaaki Okamotom$
Prevotella falsenii	JCM15124T	Masaaki Okamotom$
Prevotella pallens	AHN10371T	Masaaki Okamotom$
Prevotella nigrescens	ATCC33563	ATCC%
	ATCC25261	ATCC%
Prevotella disiens	ATCC29426	RIKEN BRC*
Prevotella corporis	ATCC33547	RIKEN BRC*
Prevotella paludivivens	JCM 13650T	RIKEN BRC*
Prevotella amnii	CCUG53648	RIKEN BRC*
Prevotella oulorum	ATCC43324	RIKEN BRC*
Prevotella oris	ATCC33573	RIKEN BRC*
Prevotella veroralis	ATCC33779	RIKEN BRC*
Prevotella albensis	DSM11370	RIKEN BRC*
Prevotella denticola	ATCC35308	RIKEN BRC*
Prevotella marshii	DSM16973	RIKEN BRC*
Prevotella loescheii	ATCC15930	Masaaki Okamotom$
Prevotella pleuritidis	JCM14110T	RIKEN BRC*
Prevotella nanceiensis	JCM15639T	RIKEN BRC*
# Microbiology Branch, U.S. Army Dental and Trauma Research Detachment, Walter Reed Army Institute of Research
$ Department of Oral Microbiology, Tsurumi University, School of Dental Medicine, Japan.
% ATCC: American Type Culture Collection
* RIKEN BioResouce Center at thr National Bio-Resouce Project of the MEXT, Japan.
$ Department of Oral Microbiology, Tsurumi University, School of Dental Medicine, Japan.
