# Supplementary material for: The complete genome sequencing of Prevotella intermedia strain OMA14 and a subsequent fine-scale, intra-species genomic comparison reveal an unusual amplification of conjugative and mobile transposons and identify a novel Prevotella-lineage-specific repeat
Source: DNA Res. 2015 Dec 8;23(1):11–9. doi: 10.1093/dnares/dsv032 (PMC4755523; doi:10.1093/dnares/dsv032)
Supplement: Supplementary Data [file supp_dsv032_dsv032supp_table2.xls]

## Sheet: Table S2
Supplementary Table S2. Primers used in this study
Target region	Primer name	sequence
CTnPi1, 4	CTnPi1,4-left	GTAGAAGCCCGGAACTACCT
	CTnPi1,4-right	GGGCTATCGTACCGTCTATG
CTnPi1	CTnPi1-up	GTCGGTAATTCTCAGGGTCT
	CTnPi1-down	CTCTGCAGGATGTCTGAAAG
CTnPi2	CTnPi2-left	GCACTGGAAAGTGTAGCAGT
	CTnPi2-right	GTTTGAGCGTAGGTAGAAGG
	CTnPi2-a-up	AGAGGTATATCCGCAAGGAG
	CTnPi2-a-down	GTTTCTGCAACCTCTCACAG
	CTnPi2-b-up	GGTGAAGTAGGGAGGAAACA
	CTnPi2-b-down	GAAGGCCCGAACTATTTG
CTnPi3	CTnPi3-left	TGTGATCTACCTGACAGAGC
	CTnPi3-right	CCTCAGGACTTCAGTTGTTC
	CTnPi3-up	CGTGTATGCAAAGAGCTGTC
	CTnPi3-down	AGATAATAGAGCACGCACGG
CTnPi4	CTnPi4-up	TGTAACCTCCTCCCGATAAG
	CTnPi4-down	GGCTGGGAGAAAGACATAAC
MTnPi1	MTnPi1-left	CGAGGATTATAGTCCCACTC
	MTnPi1-right	GTGTGATACGCCCCATAA
	MTnPi1-a-up	AACGACTATACGTGTCGCAG
	MTnPi1-a-down	AGCACTCTGTCTGCTAATGG
	MTnPi1-b-up	GCAGTACCGATAAAGGCTTC
	MTnPi1-b-down	TAAGACAGACCCCGCTATCT
MTnPi2	MTnPi2-left	GGTTACCAACTTGTACCTCC
	MTnPi2-right	AGCGTTCCTCACTTATGC
	MTnPi2-a-up	GCGGTGCACTTCTCTAAGTA
	MTnPi2-a-down	GATAGCATGCAGAACGACTC
	MTnPi2-b-up	AGGTAAGCACTGTGTTGGTG
	MTnPi2-b-down	GCTCATTCTGGCACTCTATG
	MTnPi2-c-up	GTCAATCCCCCTTCCTTATC
	MTnPi2-c-down	CTGTTCTGACTCCATGAACC
	MTnPi2-d-up	CAGTGCTTCCAACTTACGTC
	MTnPi2-d-down	CTACCACAAGACCCACGATA
MTnPi3	MTnPi3-left	CCCAGTCGTTCATACATACC
	MTnPi3-right	CAAGGTAACGCTCTGGTAAC
	MTnPi3-a-up	GTTACAGACAGCAGCCAAAC
	MTnPi3-a-down	GATAGGCAGTTCTCCTTCGT
	MTnPi3-b-up	GAGGAATAGGTGGCAGTTCT
	MTnPi3-b-down	ACCTGATAGACTGCTGTTGC
	MTnPi3-c-up	GTAAGCACTGCCACCAATAC
	MTnPi3-c-down	ACCACCACAGAGGTCTACAA
MTnPi4	MTnPi4-left	TACACATGCAAGAGCAGG
	MTnPi4-right	GGTGTTTCTTCTCTACCGAG
	MTnPi4-up	CAATTTGGGAGTGTGAGCTG
	MTnPi4-down	AACTCCGCAGTTACCGAT
PINSR	PINSR-F	TGTAAATATTTTTCACAAGCATAACTATTG
	PINSR-R	TTTGGCATTGCGAAAGCG
16S rRNA	16S-rRNA-10F	GTTTGATCCTGGCTCA
	16S-rRNA-800R	TACCAGGGTATCTAATCC
