# Supplementary material for: The complete genome sequencing of Prevotella intermedia strain OMA14 and a subsequent fine-scale, intra-species genomic comparison reveal an unusual amplification of conjugative and mobile transposons and identify a novel Prevotella-lineage-specific repeat
Source: DNA Res. 2015 Dec 8;23(1):11–9. doi: 10.1093/dnares/dsv032 (PMC4755523; doi:10.1093/dnares/dsv032)
Supplement: Supplementary Data [file supp_dsv032_dsv032supp_table3.xls]

## Sheet: Table S3
Supplementary Table S3.
Features of mobile genetic elements of Pre. intermedia strains OMA14 and strain 17
IS		size (bp)	No. of copies in OMA14*	No. of copies in strain 17*	inverted repeat (length [bp])		direct repeat length
ISPi1	ISPg3 homologue	1025	10 (4)	19 (2)	ACGTCAGTTCGA (12)		7
ISPi2	IS4 family	1422	4(1)	8 (0)	TATTGCTGTCCGGTAAA (17)		9
transposon		size (bp)	No. of copies in OMA14*	No. of copies in strain 17*	att site (length [bp])	inserted gene
CTn	CTnPi1	52132	2 (1)	0	TTTTC NNNN AAAA (13)	no
	CTnPi2	59712	3 (1)	1 (1)	GGAGAGAGAGG (11)	3' end of integrase gene (II_0226), 5' start of tRNA-Ser gene
	CTnPi3	82688	1	0	GCGGTGCGTACGA (13)	3' end of tRNA-Asp gene
	CTnPi4	58645	0	1	TTTTC NNNN AAAA (13)	no
MTn	MTnPi1	18326	2	1	TTAC NNNNN AA (11)	hypothetical protein (I_0238, I_1860)
		-17021
	MTnPi2	16557	4	0	TTGC NNNNN AA (11)	hypothetical protein (I_0721, II_0343, II_0688)
	MTnPi3	18432	5 (2)	2 (2)	TTAC NNNNN A/G A/G (11)	hypothetical protein (I_0918, I_1506, I_1527, I_1575)
	MTnPi4	12401	1 (0)	0	GGGTCTGGGTAC (12)	3' end of tRNA-Leu gene
	MTnPi5	7487	1 (0)	0	Not determined
	MTnPi6 (partial)	5,937-6,175	2 (2)	0
	MTnPi7	12980	0	1 (1)	Not determined
	MTnPi8 (partial)	7423	0	1 (1)
	MTnPi9	16708	0	1 (0)	Not determined
	MTnPi10	7591	0	1 (0)	Not determined
*The number in parentheses is the copy number of partial elements.
