# Supplementary material for: The complete genome sequencing of Prevotella intermedia strain OMA14 and a subsequent fine-scale, intra-species genomic comparison reveal an unusual amplification of conjugative and mobile transposons and identify a novel Prevotella-lineage-specific repeat
Source: DNA Res. 2015 Dec 8;23(1):11–9. doi: 10.1093/dnares/dsv032 (PMC4755523; doi:10.1093/dnares/dsv032)
Supplement: Supplementary Data [file supp_dsv032_dsv032supp_table4.xls]

## Sheet: Table S4
Supplementary Table S4. IS elements
strain	IS	chromosome	start	end	strand		transposase gene
OMA14	ISPi1	first	381619	382643	+		PIOMA14_I_0355
			597987	599011	+		PIOMA14_I_0557
			1320147	1321171	-		PIOMA14_I_1200
			1689720	1690290	-	(partial)	PIOMA14_I_1529
			1932555	1933579	+		PIOMA14_I_1739
			2012495	2012755	-	(partial)	PIOMA14_I_1789
		second	32734	33758	+		PIOMA14_II_0029
			364999	366024	-		PIOMA14_II_0302
			527480	527778	-	(partial)	PIOMA14_II_0454
			528048	528137	-	(partial)	PIOMA14_II_0455
	ISPi2	first	1502422	1503843	+		PIOMA14_I_1358
			1690738	1692158	-		PIOMA14_I_1531
		second	447624	447966	+	(partial)	PIOMA14_II_0394
			639355	640775	-		PIOMA14_II_0588
strain 17	ISPi1	first	88188	89212	+		PIN17_A0087
			142481	143505	+		PIN17_A0131
			213414	214438	-		PIN17_A0181
			486879	487903	-		PIN17_A0483
			519282	520306	+		PIN17_A0514
			702405	703429	-		PIN17_A0688
			741864	742888	+		PIN17_A0722
			861290	862314	+		PIN17_A0837
			884394	885418	+		PIN17_A0858
			1225618	1226642	-		PIN17_A1195
			1323083	1324107	+		PIN17_A1282
			1792819	1793843	-		PIN17_A1736
			2096431	2097455	-		PIN17_A2007
		second	211715	212727	+	(partial)	PIN17_0212
			408479	409503	-		PIN17_0388
			415584	416608	-		PIN17_0396
			430818	431842	+		PIN17_0410
			458274	459288	-	(partial)	PIN17_0437
			490158	491182	-		PIN17_0462
	ISPi2	first	1582760	1584182	-		PIN17_A1523
			1680279	1681701	-		PIN17_A1621
			1758350	1759772	-		PIN17_A1693
			1784708	1786130	-		PIN17_A1728
		second	210402	211824	-		PIN17_0211
			372894	374316	-		PIN17_0358
			488602	490024	+		PIN17_0461
			552366	553788	+		PIN17_0520
