# Supplementary material for: The complete genome sequencing of Prevotella intermedia strain OMA14 and a subsequent fine-scale, intra-species genomic comparison reveal an unusual amplification of conjugative and mobile transposons and identify a novel Prevotella-lineage-specific repeat
Source: DNA Res. 2015 Dec 8;23(1):11–9. doi: 10.1093/dnares/dsv032 (PMC4755523; doi:10.1093/dnares/dsv032)
Supplement: Supplementary Data [file supp_dsv032_dsv032supp_table5.xls]

## Sheet: Table S5
Supplementary Table S5. CTns and MTns in Pre. intermedia strains OMA14 and 17
strain	chromosome		start	end		strand	gene
OMA14	first	CTnPi1-a	302941	355072		-	PIOMA14_I_0271 - 0328
	second	CTnPi1-b (partial)	622897	628342		-	PIOMA14_II_0566 - 0572
	second	CTnPi2-a	293340	353051		+	PIOMA14_II_0227 - 0294
	second	CTnPi2-b	531689	591400		-	PIOMA14_II_0458 - 0525
	second	CTnPi2-c (partial)	611433	613795		-	PIOMA14_II_0553-0556
	first	CTnPi3	454604	537291		+	PIOMA14_I_0422 - 0508
	first	MTnPi1-a	241445	259770		+	PIOMA14_I_0217 - 0237
	first	MTnPi1-b	2080753	2099078		-	PIOMA14_I_1841 - 1859
	first	MTnPi2-a	767242	783798		+	PIOMA14_I_0701 - 0720
	first	MTnPi2-b	1389032	1405588		-	PIOMA14_I_1256 - 1274
	second	MTnPi2-c	386331	402887		+	PIOMA14_II_0323 - 0342
	second	MTnPi2-d	759747	776303		-	PIOMA14_II_0689 - 0708
	first	MTnPi3-a	990673	1009104		+	PIOMA14_I_0896 - 0917
	first	MTnPi3-b	1670768	1689199		-	PIOMA14_I_1507 - 1526
	first	MTnPi3-c	1711687	1730118		+	PIOMA14_I_1553 - 1574
	first	MTnPi3-d (partial)	1128521	1131474		+	PIOMA14_I_1033 - 1035
	second	MTnPi3-e (partial)	517383	521625		+	PIOMA14_II_0446-0449
	first	MTnPi4	1333265	1345665		-	PIOMA14_I_1209 - 1222
	second	MTnPi5	599589	607075		+	PIOMA14_II_0536 - 0544
	first	MTnPi6-a (partial)	1076840	1083014		+	PIOMA14_I_0973 - 0982
	second	MTnPi6-b (partial)	366432	372368		-	PIOMA14_II_0303 - 0310
	Total length		459426bp		(14.59 % of genome)
strain 17	first	CTnPi4	786441	845085		-	PIN17_A0759 - A0821
	second	CTnPi2-d (partial)	433280	436355		-	PIN17_0413-0417
	first	MTnPi1-c	2039187	2056207		+	PIN17_A1955 - A1972
	first	MTnPi3-f (partial)	947937	950251		+	PIN17_A0926 – A0927
	second	MTnPi3-g (partial)	547991	552422		-	PIN17_0517 - 0519
	first	MTnPi7	922037	935016		+	PIN17_A0898 - A0913
	first	MTnPi8 (partial)	1036448	1043870		-	PIN17_A1014 - A1024
	first	MTnPi9	1236593	1253300		-	PIN17_A1208- A1225
	second	MTnPi10	436516	444106		-	PIN17_0418 - 0424
	Total length			130191bp	(4.82 % of genome)
