# Supplementary material for: The complete genome sequencing of Prevotella intermedia strain OMA14 and a subsequent fine-scale, intra-species genomic comparison reveal an unusual amplification of conjugative and mobile transposons and identify a novel Prevotella-lineage-specific repeat
Source: DNA Res. 2015 Dec 8;23(1):11–9. doi: 10.1093/dnares/dsv032 (PMC4755523; doi:10.1093/dnares/dsv032)
Supplement: Supplementary Data [file supp_dsv032_dsv032supp_table6.xls]

## Sheet: Table S6
Supplementary Table S6. PINSRs identified in Pre. intermedia strains OMA14 and 17
strain	chromosome	acc. No	Start	End	Strand	locus_tag
OMA14	first	AP014597	14275	14461	-	PINSR_0001
			21974	22161	+	PINSR_0002
			30825	31012	-	PINSR_0003
			45791	45978	-	PINSR_0004
			64034	64221	-	PINSR_0005
			83387	83574	+	PINSR_0006
			118129	118316	-	PINSR_0007
			122234	122421	-	PINSR_0008
			128299	128486	+	PINSR_0009
			188675	188862	+	PINSR_0010
			211282	211469	-	PINSR_0011
			216490	216677	+	PINSR_0012
			225276	225463	+	PINSR_0013
			231801	231988	-	PINSR_0014
			296324	296511	+	PINSR_0015
			359692	359879	-	PINSR_0016
			373866	374053	+	PINSR_0017
			391811	391998	+	PINSR_0018
			402437	402624	-	PINSR_0019
			416643	416830	-	PINSR_0020
			452942	453129	+	PINSR_0021
			543466	543653	+	PINSR_0022
			559021	559208	-	PINSR_0023
			567575	567762	+	PINSR_0024
			581964	582151	+	PINSR_0025
			587788	587975	-	PINSR_0026
			593172	593359	+	PINSR_0027
			597699	597886	+	PINSR_0028
			600994	601181	+	PINSR_0029
			614028	614215	+	PINSR_0030
			633045	633233	+	PINSR_0031
			644173	644360	+	PINSR_0032
			662029	662216	+	PINSR_0033
			666549	666736	+	PINSR_0034
			681693	681880	+	PINSR_0035
			699183	699370	-	PINSR_0036
			717718	717905	+	PINSR_0037
			724556	724743	+	PINSR_0038
			732853	733040	-	PINSR_0039
			739562	739749	+	PINSR_0040
			746576	746763	-	PINSR_0041
			752053	752240	+	PINSR_0042
			788160	788347	-	PINSR_0043
			797064	797251	-	PINSR_0044
			802813	803000	-	PINSR_0045
			807497	807684	+	PINSR_0046
			811535	811722	+	PINSR_0047
			816827	817014	+	PINSR_0048
			844292	844479	-	PINSR_0049
			851384	851571	+	PINSR_0050
			863970	864157	-	PINSR_0051
			876487	876674	-	PINSR_0052
			915790	915977	+	PINSR_0053
			921327	921514	-	PINSR_0054
			928330	928517	+	PINSR_0055
			935888	936075	-	PINSR_0056
			943767	943954	+	PINSR_0057
			964742	964928	+	PINSR_0058
			1046736	1046923	+	PINSR_0059
			1059170	1059358	+	PINSR_0060
			1068239	1068426	+	PINSR_0061
			1226933	1227120	-	PINSR_0062
			1236326	1236513	-	PINSR_0063
			1273265	1273452	+	PINSR_0064
			1288262	1288449	+	PINSR_0065
			1298627	1298814	-	PINSR_0066
			1302474	1302661	-	PINSR_0067
			1328257	1328444	-	PINSR_0068
			1349385	1349572	-	PINSR_0069
			1355809	1355996	+	PINSR_0070
			1376577	1376764	+	PINSR_0071
			1409048	1409235	-	PINSR_0072
			1412902	1413089	+	PINSR_0073
			1416474	1416661	+	PINSR_0074
			1424118	1424305	+	PINSR_0075
			1426643	1426830	+	PINSR_0076
			1434832	1435019	+	PINSR_0077
			1441333	1441520	-	PINSR_0078
			1447094	1447281	-	PINSR_0079
			1461249	1461436	+	PINSR_0080
			1472358	1472545	+	PINSR_0081
			1488913	1489100	+	PINSR_0082
			1513001	1513188	-	PINSR_0083
			1528414	1528601	-	PINSR_0084
			1535840	1536027	-	PINSR_0085
			1540558	1540745	+	PINSR_0086
			1551280	1551467	-	PINSR_0087
			1565405	1565592	-	PINSR_0088
			1581045	1581232	+	PINSR_0089
			1606737	1606924	+	PINSR_0090
			1622431	1622618	+	PINSR_0091
			1635973	1636160	+	PINSR_0092
			1642697	1642884	+	PINSR_0093
			1699175	1699362	-	PINSR_0094
			1768931	1769118	-	PINSR_0095
			1781790	1781977	-	PINSR_0096
			1798580	1798767	-	PINSR_0097
			1805378	1805565	-	PINSR_0098
			1820562	1820749	+	PINSR_0099
			1831902	1832089	-	PINSR_0100
			1926217	1926404	-	PINSR_0101
			1932248	1932435	-	PINSR_0102
			1949320	1949507	+	PINSR_0103
			1955960	1956147	+	PINSR_0104
			1962576	1962763	-	PINSR_0105
			1969212	1969399	+	PINSR_0106
			2069772	2069959	+	PINSR_0107
			2104696	2104883	-	PINSR_0108
			2157665	2157852	+	PINSR_0109
			2170875	2171062	+	PINSR_0110
			2188074	2188261	-	PINSR_0111
			2194173	2194360	-	PINSR_0112
			2198831	2199018	+	PINSR_0113
			2209515	2209702	-	PINSR_0114
			2217861	2218048	+	PINSR_0115
			2234312	2234499	+	PINSR_0116
			2237910	2238097	+	PINSR_0117
			2244074	2244261	+	PINSR_0118
			2252861	2253048	-	PINSR_0119
			2279568	2279755	+	PINSR_0120
	second	AP014598	2498	2685	-	PINSR_0121
			16003	16190	+	PINSR_0122
			78147	78334	-	PINSR_0123
			85555	85742	+	PINSR_0124
			89420	89607	+	PINSR_0125
			91352	91539	+	PINSR_0126
			93557	93744	-	PINSR_0127
			105617	105804	-	PINSR_0128
			110421	110608	+	PINSR_0129
			115554	115741	-	PINSR_0130
			128085	128272	+	PINSR_0131
			164898	165085	+	PINSR_0132
			167747	167934	+	PINSR_0133
			183623	183810	+	PINSR_0134
			191208	191395	+	PINSR_0135
			193600	193787	+	PINSR_0136
			198673	198860	-	PINSR_0137
			201763	201950	+	PINSR_0138
			236850	237037	+	PINSR_0139
			239351	239538	+	PINSR_0140
			245102	245289	-	PINSR_0141
			253242	253429	+	PINSR_0142
			256998	257185	+	PINSR_0143
			259989	260176	-	PINSR_0144
			263116	263303	+	PINSR_0145
			270671	270858	+	PINSR_0146
			272697	272884	-	PINSR_0147
			276869	277056	-	PINSR_0148
			448718	448905	-	PINSR_0149
			458763	458950	+	PINSR_0150
			471185	471369	+	PINSR_0151
			503675	503862	-	PINSR_0152
			510954	511141	-	PINSR_0153
			515192	515379	-	PINSR_0154
			521780	521967	+	PINSR_0155
			524306	524493	-	PINSR_0156
			526437	526624	-	PINSR_0157
			530017	530204	-	PINSR_0158
			653324	653511	-	PINSR_0159
			665220	665407	-	PINSR_0160
			672038	672225	-	PINSR_0161
			689911	690098	+	PINSR_0162
			697194	697381	+	PINSR_0163
			710139	710323	+	PINSR_0164
			728128	728315	+	PINSR_0165
			734910	735097	+	PINSR_0166
			745099	745286	-	PINSR_0167
			754331	754518	-	PINSR_0168
			756387	756574	+	PINSR_0169
			780859	781046	-	PINSR_0170
			783067	783254	+	PINSR_0171
			792195	792382	-	PINSR_0172
			796826	797013	-	PINSR_0173
			804090	804277	+	PINSR_0174
			812419	812606	+	PINSR_0175
			860038	860225	+	PINSR_0176
			867195	867382	-	PINSR_0177
17	first	NC_017861	61856	62043	+	PINSR_001
			67568	67755	+	PINSR_002
			78465	78652	-	PINSR_003
			176023	176210	-	PINSR_004
			182659	182846	+	PINSR_005
			189263	189450	-	PINSR_006
			210922	211109	+	PINSR_007
			217990	218177	+	PINSR_008
			305522	305709	+	PINSR_009
			313396	313583	+	PINSR_010
			323139	323326	+	PINSR_011
			333005	333192	-	PINSR_012
			340214	340401	+	PINSR_013
			375389	375576	-	PINSR_014
			396120	396307	-	PINSR_015
			408558	408745	+	PINSR_016
			436509	436696	-	PINSR_017
			443233	443420	-	PINSR_018
			456775	456962	-	PINSR_019
			472607	472794	-	PINSR_020
			503808	503995	-	PINSR_021
			520496	520683	+	PINSR_022
			534355	534542	+	PINSR_023
			545098	545285	-	PINSR_024
			549817	550004	+	PINSR_025
			557243	557430	+	PINSR_026
			577679	577866	-	PINSR_027
			583868	584055	+	PINSR_028
			589357	589544	-	PINSR_029
			605913	606100	-	PINSR_030
			617022	617209	-	PINSR_031
			631045	631232	+	PINSR_032
			632407	632594	+	PINSR_033
			638169	638356	+	PINSR_034
			644846	645033	-	PINSR_035
			658206	658393	-	PINSR_036
			665849	666036	-	PINSR_037
			669356	669543	-	PINSR_038
			673210	673397	+	PINSR_039
			676785	676972	+	PINSR_040
			689134	689321	-	PINSR_041
			711102	711289	-	PINSR_042
			717526	717712	+	PINSR_043
			728778	728964	+	PINSR_044
			751762	751949	+	PINSR_045
			755609	755796	+	PINSR_046
			765975	766162	-	PINSR_047
			781627	781813	-	PINSR_048
			849237	849424	-	PINSR_049
			959818	960005	+	PINSR_050
			1075593	1075780	-	PINSR_051
			1086464	1086652	-	PINSR_052
			1090636	1090824	-	PINSR_053
			1097082	1097269	-	PINSR_054
			1159908	1160095	-	PINSR_055
			1180885	1181072	-	PINSR_056
			1188759	1188946	+	PINSR_057
			1196375	1196562	-	PINSR_058
			1203356	1203543	+	PINSR_059
			1208893	1209080	-	PINSR_060
			1271517	1271704	+	PINSR_061
			1284034	1284221	+	PINSR_062
			1296620	1296807	-	PINSR_063
			1303667	1303854	+	PINSR_064
			1332183	1332370	-	PINSR_065
			1337474	1337661	-	PINSR_066
			1341512	1341699	-	PINSR_067
			1346196	1346383	+	PINSR_068
			1353020	1353207	+	PINSR_069
			1361924	1362111	+	PINSR_070
			1366368	1366555	-	PINSR_071
			1381487	1381674	-	PINSR_072
			1388041	1388228	+	PINSR_073
			1395057	1395244	-	PINSR_074
			1401763	1401950	+	PINSR_075
			1410058	1410245	-	PINSR_076
			1412230	1412417	-	PINSR_077
			1437561	1437748	+	PINSR_078
			1455331	1455518	-	PINSR_079
			1470474	1470661	-	PINSR_080
			1474995	1475182	-	PINSR_081
			1492850	1493037	-	PINSR_082
			1503975	1504162	-	PINSR_083
			1525142	1525329	-	PINSR_084
			1538169	1538356	-	PINSR_085
			1542454	1542641	-	PINSR_086
			1554966	1555153	+	PINSR_087
			1560791	1560978	-	PINSR_088
			1567984	1568171	-	PINSR_089
			1576534	1576721	+	PINSR_090
			1593519	1593706	-	PINSR_091
			1633030	1633217	+	PINSR_092
			1647232	1647419	+	PINSR_093
			1657858	1658045	-	PINSR_094
			1674771	1674958	-	PINSR_095
			1681753	1681940	-	PINSR_096
			1690829	1691016	+	PINSR_097
			1702102	1702289	-	PINSR_098
			1746556	1746743	+	PINSR_099
			1752946	1753133	-	PINSR_100
			1769168	1769355	-	PINSR_101
			1774404	1774591	+	PINSR_102
			1801184	1801371	-	PINSR_103
			1828285	1828472	-	PINSR_104
			1834351	1834538	+	PINSR_105
			1838455	1838642	+	PINSR_106
			1869965	1870152	-	PINSR_107
			1889320	1889507	+	PINSR_108
			1908027	1908214	+	PINSR_109
			1921720	1921907	+	PINSR_110
			1933629	1933816	-	PINSR_111
			1941329	1941515	+	PINSR_112
			1956276	1956463	-	PINSR_113
			1983006	1983193	+	PINSR_114
			1991795	1991982	-	PINSR_115
			1997956	1998143	-	PINSR_116
			2001554	2001741	-	PINSR_117
			2018994	2019181	-	PINSR_118
			2060771	2060958	+	PINSR_119
			2066869	2067057	+	PINSR_120
			2081576	2081763	-	PINSR_121
			2094784	2094971	-	PINSR_122
	second	NC_017860	8118	8305	-	PINSR_123
			18143	18330	+	PINSR_124
			19009	19196	-	PINSR_125
			47682	47869	+	PINSR_126
			51849	52036	+	PINSR_127
			53877	54064	-	PINSR_128
			71666	71853	-	PINSR_129
			73921	74108	-	PINSR_130
			78383	78570	-	PINSR_131
			82355	82542	-	PINSR_132
			86222	86409	-	PINSR_133
			93388	93575	+	PINSR_134
			107516	107702	+	PINSR_135
			110508	110695	-	PINSR_136
			114264	114451	-	PINSR_137
			122403	122591	+	PINSR_138
			126268	126455	+	PINSR_139
			132722	132909	-	PINSR_140
			135223	135410	-	PINSR_141
			145466	145653	+	PINSR_142
			150475	150662	-	PINSR_143
			152868	153055	-	PINSR_144
			161201	161388	-	PINSR_145
			177059	177246	-	PINSR_146
			179839	180026	-	PINSR_147
			181838	182025	-	PINSR_148
			190100	190287	-	PINSR_149
			225473	225660	+	PINSR_150
			235984	236171	+	PINSR_151
			248158	248344	+	PINSR_152
			264159	264346	+	PINSR_153
			268983	269170	+	PINSR_154
			275765	275952	+	PINSR_155
			286919	287106	-	PINSR_156
			296173	296360	-	PINSR_157
			298229	298416	+	PINSR_158
			301505	301692	-	PINSR_159
			306155	306342	-	PINSR_160
			310557	310744	+	PINSR_161
			319688	319875	-	PINSR_162
			324319	324506	-	PINSR_163
			331582	331769	+	PINSR_164
			335863	336050	-	PINSR_165
			340198	340385	+	PINSR_166
			354450	354637	+	PINSR_167
			360595	360782	+	PINSR_168
			367819	368006	-	PINSR_169
			371781	371967	+	PINSR_170
			379421	379608	+	PINSR_171
			384555	384742	-	PINSR_172
			397084	397271	+	PINSR_173
			456221	456407	+	PINSR_174
			470403	470590	+	PINSR_175
			474048	474235	+	PINSR_176
			476256	476443	-	PINSR_177
			501821	502008	+	PINSR_178
			539017	539204	+	PINSR_179
			545144	545331	+	PINSR_180
			547670	547857	-	PINSR_181
			555538	555725	+	PINSR_182
			559753	559940	+	PINSR_183
			577348	577534	-	PINSR_184
