# Supplementary material for: The complete genome sequencing of Prevotella intermedia strain OMA14 and a subsequent fine-scale, intra-species genomic comparison reveal an unusual amplification of conjugative and mobile transposons and identify a novel Prevotella-lineage-specific repeat
Source: DNA Res. 2015 Dec 8;23(1):11–9. doi: 10.1093/dnares/dsv032 (PMC4755523; doi:10.1093/dnares/dsv032)
Supplement: Supplementary Data [file supp_dsv032_dsv032supp_table7.xls]

## Sheet: Table S7
Supplementary Table S7. Strain specific segments in OMA14
	start	end	length (bp)	gene
first chromosome
A	142689	175945	33257	PIOMA14_I_0118 - 0157	duplicate region I
					probable vestige of prophage
B	241445	259770	18326	PIOMA14_I_0217 - 0237	MTnPi1-a
C	302941	355072	52132	PIOMA14_I_0271 - 0328	CTnPi1-a
D	430057	445645	15589	PIOMA14_I_0393 - 0411	carbohydrate biosynthesis gene cluster
E	454604	537291	82688	PIOMA14_I_0422 - 0508	CTnPi3
F	767242	783798	16557	PIOMA14_I_0701 - 0720	MTnPi2-a
G	990637	1009104	18468	PIOMA14_I_0896 - 0917	MTnPi3-a
H	1076821	1089457	12637	PIOMA14_I_0973 - 0989	MTnPi6-a
					probable vestige of prophage
					thymidylate synthase
I	1120985	1131734	10750	PIOMA14_I_1028 - 1035	restriction-modification system
					MTnPi3-d
J	1333265	1345665	12401	PIOMA14_I_1209 - 1222	MTnPi4
K	1389032	1405588	16557	PIOMA14_I_1256 - 1274	MTnPi2-b
L	1587080	1604547	17468	PIOMA14_I_1433 - 1455	probable vestige of mobile genetic element
M	1670768	1696733	25966	PIOMA14_I_1507 - 1537	MTnPi3-b
					partial ISPi1
					ISPi2
					probable vestige of mobile genetic element
N	1711687	1730118	18432	PIOMA14_I_1553 - 1574	MTnPi3-c
O	2080753	2099078	18326	PIOMA14_I_1841 - 1859	MTnPi1-b
second chromosome
P	201279	232856	31578	PIOMA14_II_0161 - 0189	peptidase
					nuclease
					DNA resolvase
					type I restriction-modification system
					probable vestige of mobile genetic element
Q	290340	372663	82324	PIOMA14_II_0225 - 0311	integrase
					CTnPi2-a
					type II restriction-modification enzyme
					ISPi1
					MTnPi6-b
R	386331	448068	61738	PIOMA14_II_0323 - 0394	MTnPi2-c
					Rhs element Vgr protein
					N-acetylmuramoyl-L-alanine amidase
					probable vestige of prophage
					transcriptional regulator
					partial ISPi2
S	464780	476052	11273	PIOMA14_II_0407 - 0412	amplified gene cluster
					(II_0407 , 0408, 0410)
T	494963	510825	15863	PIOMA14_II_0429 - 0437	TonB dependent receptor
					restriction-modification system
					Pyrazinamidase
U	531369	654342	122974	PIOMA14_II_0458 - 0606	CTnPi2-b
					MTnPi5
					CTnPi2-c
					fucosidase/galactosidase gene cluster
					CTnPi1-b
					NAD-dependent epimerase/dehydratase
					transcriptional regulator
					subtilisin/elastase
					ISPi2
					TPR domain protein
					Rhs element Vgr protein
V	759747	776303	16557	PIOMA14_II_0689 - 0708	MTnPi2-d
W	823783	857039	33257	PIOMA14_II_0755 - 0794	duplicate region I
					probable pro-phage vestige
