# Supplementary material for: The complete genome sequencing of Prevotella intermedia strain OMA14 and a subsequent fine-scale, intra-species genomic comparison reveal an unusual amplification of conjugative and mobile transposons and identify a novel Prevotella-lineage-specific repeat
Source: DNA Res. 2015 Dec 8;23(1):11–9. doi: 10.1093/dnares/dsv032 (PMC4755523; doi:10.1093/dnares/dsv032)
Supplement: Supplementary Data [file supp_dsv032_dsv032supp_table8.xls]

## Sheet: Table S8
Supplementary Table S8. Strain specific segments in strain 17.
	start	end	length (bp)	gene
first chromosome
A	375389	395372	19984	PIN17_A0380 -A0400	probable vestige of prophage
B	476202	495852	19651	PIN17_A0474 -A0494	type I restriction-modification system
					ISPi1
C	786441	845085	58645	PIN17_A0759 -A0821	CTnPi4
D	891185	950375	59191	PIN17_A0864 -A0928	probable vestige of prophage
					DNA methyltransferase
					MTnPi7
					transcriptional regulator
					DNA-binding helix-turn-helix protein
					MATE efflux family protein
					RteC domain protein
					MTnPi3-f
E	1036448	1048182	11735	PIN17_A1014 -A1028	MTnPi8
F	1236398	1254049	17652	PIN17_A1208 -A1227	MTnPi9
G	1609163	1623692	14530	PIN17_A1548 -A1559	carbohydrate biosynthesis gene cluster
H	2039187	2056054	16868	PIN17_A1954 -A1973	MTnPi1-c
second chromosome
I	408499	455001	46503	PIN17_0388 - 0433	probable vestige of mobile genetic element (ISPi1, integrase, ISPi1)
					type I restriction-modification system
					bacteriocin
					ISPi1
					CTnPi2-d
					MTnPi10
					restriction-modification methylase
					resolvase
