# Supplementary material for: The complete genome sequencing of Prevotella intermedia strain OMA14 and a subsequent fine-scale, intra-species genomic comparison reveal an unusual amplification of conjugative and mobile transposons and identify a novel Prevotella-lineage-specific repeat
Source: DNA Res. 2015 Dec 8;23(1):11–9. doi: 10.1093/dnares/dsv032 (PMC4755523; doi:10.1093/dnares/dsv032)
Supplement: Supplementary Data [file supp_dsv032_dsv032supp_table9.xls]

## Sheet: Table S9
Supplementaly Table S9. OMA14 specific CDS clusteres.
PINOMA14 No.*	strain spacific segment		product
PIOMA14_I_0005			conserved hypothetical protein
PIOMA14_I_0010			conserved hypothetical protein
PIOMA14_I_0023			conserved hypothetical protein
PIOMA14_I_0028			conserved hpothetical protein
PIOMA14_I_0029			hypothetical protein
PIOMA14_I_0033			hypothetical protein
PIOMA14_I_0039			tyrosine-protein kinase
PIOMA14_I_0072			hypothetical protein
PIOMA14_I_0081			conserved hypothetical protein with KAP family P-loop domain
PIOMA14_I_0082			hypothetical protein
PIOMA14_I_0118	AS	duplicate region I :probable vestige of prophage	conserved hypothetical protein
PIOMA14_I_0122	AS		conserved hypothetical protein
PIOMA14_I_0123	AS		conserved hypothetical protein
PIOMA14_I_0124	AS		conserved hypothetical protein
PIOMA14_I_0125	AS		hypothetical protein
PIOMA14_I_0126	AS		conserved hypothetical protein
PIOMA14_I_0127	AS		conserved hypothetical protein
PIOMA14_I_0128	AS		hypothetical protein
PIOMA14_I_0129	AS		hypothetical protein
PIOMA14_I_0130	AS		putative N-acetylmuramoyl-L-alanine amidase
PIOMA14_I_0131	AS		conserved hypothetical protein
PIOMA14_I_0132	AS		conserved hypothetical protein
PIOMA14_I_0133	AS		hypothetical protein
PIOMA14_I_0134	AS		conserved hypothetical protein
PIOMA14_I_0135	AS		hypothetical protein
PIOMA14_I_0136	AS		phage head morphogenesis protein SPP1 gp7 family
PIOMA14_I_0137	AS		putative phage virion morphogenesis protein
PIOMA14_I_0138	AS		conserved hypothetical protein
PIOMA14_I_0139	AS		conserved hypothetical protein
PIOMA14_I_0140	AS		hypothetical protein
PIOMA14_I_0141	AS		conserved hypothetical protein
PIOMA14_I_0142	AS		hypothetical protein
PIOMA14_I_0143	AS		conserved hypothetical protein with DUF3164 domain
PIOMA14_I_0144	AS		conserved hypothetical protein
PIOMA14_I_0145	AS		hypothetical protein
PIOMA14_I_0146	AS		hypothetical protein
PIOMA14_I_0147	AS		hypothetical protein
PIOMA14_I_0148	AS		conserved hypothetical protein
PIOMA14_I_0149	AS		conserved hypothetical protein with AAA_22 domain
PIOMA14_I_0150	AS		conserved hypothetical protein
PIOMA14_I_0151	AS		hypothetical protein
PIOMA14_I_0152	AS		hypothetical protein
PIOMA14_I_0153	AS		hypothetical protein
PIOMA14_I_0154	AS		conserved hypothetical protein
PIOMA14_I_0155	AS		hypothetical protein
PIOMA14_I_0156	AS		hypothetical protein
PIOMA14_I_0157	AS		hypothetical protein
PIOMA14_I_0159			hypothetical protein
PIOMA14_I_0170			hypothetical protein
PIOMA14_I_0188			hypothetical protein
PIOMA14_I_0219	BO	MTnPi1	hypothetical protein
PIOMA14_I_0228	BO	MTnPi1	hypothetical protein
PIOMA14_I_0235	BO	MTnPi1	integrase
PIOMA14_I_0238			hypothetical protein
PIOMA14_I_0245			hypothetical protein
PIOMA14_I_0248			hypothetical protein
PIOMA14_I_0251			putative DNA-binding protein histone-like family
PIOMA14_I_0252			hypothetical protein
PIOMA14_I_0263			putative shikimate 5-dehydrogenase
PIOMA14_I_0268			ATP-dependent DNA helicase
PIOMA14_I_0274	CU	CTnPi1	hypothetical protein
PIOMA14_I_0279	CU	CTnPi1	conserved hypothetical protein
PIOMA14_I_0282	CU	CTnPi1	putative glycine C-acetyltransferase
PIOMA14_I_0283	CU	CTnPi1	hypothetical protein
PIOMA14_I_0284	CU	CTnPi1	hypothetical protein
PIOMA14_I_0285	CU	CTnPi1	ABC transporter ATP-binding protein
PIOMA14_I_0286	CU	CTnPi1	conserved hypothetical protein
PIOMA14_I_0287	CU	CTnPi1	hypothetical protein
PIOMA14_I_0290	CU	CTnPi1	conserved hypothetical protein
PIOMA14_I_0292	CU	CTnPi1	probable relaxase
PIOMA14_I_0293	CU	CTnPi1	conserved hypothetical protein
PIOMA14_I_0294	CU	CTnPi1	putative conjugal transfer protein TraA
PIOMA14_I_0298	CU	CTnPi1	conserved hypothetical protein
PIOMA14_I_0300	CU	CTnPi1	conserved hypothetical protein
PIOMA14_I_0301	CU	CTnPi1	probable conjugative transposon protein TraE
PIOMA14_I_0302	CU	CTnPi1	conserved hypothetical protein
PIOMA14_I_0303	CU	CTnPi1	RNA-directed DNA polymerase
PIOMA14_I_0304	CU	CTnPi1	hypothetical protein
PIOMA14_I_0305	CU	CTnPi1	conjugative transposon protein TraF
PIOMA14_I_0313	CU	CTnPi1	conjugative transposon protein TraO
PIOMA14_I_0314	CU	CTnPi1	conjugative transposon protein TraP
PIOMA14_I_0316	CU	CTnPi1	lysozyme-related protein
PIOMA14_I_0317	CU	CTnPi1	conserved hypothetical protein
PIOMA14_I_0318	CU	CTnPi1	hypothetical protein
PIOMA14_I_0323	CU	CTnPi1	conserved hypothetical protein
PIOMA14_I_0327	CU	CTnPi1	conserved hypothetical protein
PIOMA14_I_0328	CU	CTnPi1	conserved hypothetical protein
PIOMA14_I_0339			conserved hypothetical protein
PIOMA14_I_0340			conserved hypothetical protein
PIOMA14_I_0342			hypothetical protein
PIOMA14_I_0343			DNA-binding protein histone-like family
PIOMA14_I_0352			putative two-component system sensor histidine kinase
PIOMA14_I_0361			1,4-alpha-glucan branching enzyme
PIOMA14_I_0379			conserved hypothetical protein
PIOMA14_I_0380			probable DNA binding protein
PIOMA14_I_0389			polysaccharide biosynthesis protein
PIOMA14_I_0393	D	carbohydrate biosynthesis gene cluster	conserved hypothetical protein
PIOMA14_I_0394	D		glycosyltransferase family 1
PIOMA14_I_0396	D		hypothetical protein
PIOMA14_I_0398	D		conserved hypothetical protein
PIOMA14_I_0399	D		hypothetical protein with glycosyl transferase family 2 domain
PIOMA14_I_0400	D		probable glycosyltransferase family 2
PIOMA14_I_0401	D		hypothetical protein with Hexapep domain
PIOMA14_I_0402	D		hypothetical protein
PIOMA14_I_0403	D		glycosyl transferase family 1
PIOMA14_I_0404	D		probable glycosyl transferase family 2
PIOMA14_I_0405	D		UDP-glucose-6 dehydrogenase
PIOMA14_I_0406	D		conserved hypothetical protein with ATPgrasp_TupA domain
PIOMA14_I_0407	D		conserved hypothetical protein with glycosyl transferase family 56 domain
PIOMA14_I_0408	D		capsular polysaccharide repeat unit transporter
PIOMA14_I_0409	D		conserved hypothetical protein with ATP-grasp domain
PIOMA14_I_0410	D		conserved hypothetical protein with ATP-grasp domain
PIOMA14_I_0411	D		aminotransferase
PIOMA14_I_0416			hypothetical protein
PIOMA14_I_0422	E	CTnPi3	conserved hypothetical protein
PIOMA14_I_0423	E	CTnPi3	conserved hypothetical protein
PIOMA14_I_0424	E	CTnPi3	conserved hypothetical protein with AAA domain
PIOMA14_I_0425	E	CTnPi3	conserved hypothetical protein with helix-tune-helix domain
PIOMA14_I_0426	E	CTnPi3	conserved hypothetical protein with DUF2186 domain
PIOMA14_I_0427	E	CTnPi3	conserved hypothetical protein with DUF1814 domain
PIOMA14_I_0428	E	CTnPi3	conserved hypothetical protein with protein phos phatase domain
PIOMA14_I_0429	E	CTnPi3	conserved hypothetical protein with helicase C-terminal domain
PIOMA14_I_0430	E	CTnPi3	bacteriophage integrase
PIOMA14_I_0432	E	CTnPi3	conserved hypothetical protein with DUF1896 domain
PIOMA14_I_0433	E	CTnPi3	conserved hypothetical protein
PIOMA14_I_0434	E	CTnPi3	conserved hypothetical protein with helix-turn-helix domain
PIOMA14_I_0435	E	CTnPi3	conserved hypothetical protein with helix-turn-helix domain
PIOMA14_I_0436	E	CTnPi3	conserved hypothetical protein with DUF3408 domain
PIOMA14_I_0437	E	CTnPi3	hypothetical protein
PIOMA14_I_0438	E	CTnPi3	conserved hypothetical protein
PIOMA14_I_0439	E	CTnPi3	conserved hypothetical protein with type I restriction modification DNA specificity domain
PIOMA14_I_0440	E	CTnPi3	bacteriophage integrase
PIOMA14_I_0441	E	CTnPi3	conserved hypothetical protein with type I restr iction modification DNA specificity domain
PIOMA14_I_0442	E	CTnPi3	conserved hypothetical protein with type I restr iction modification DNA specificity domain
PIOMA14_I_0443	E	CTnPi3	conserved hypothetical protein with AAA domain
PIOMA14_I_0444	E	CTnPi3	conserved hypothetical protein with DUF1016 domain
PIOMA14_I_0445	E	CTnPi3	type I site-specific restriction-modification system methyltransferase
PIOMA14_I_0446	E	CTnPi3	type I site-specific restriction-modification system deoxyribonuclease
PIOMA14_I_0447	E	CTnPi3	hypothetical protein with helix-turn-helix domain
PIOMA14_I_0448	E	CTnPi3	hypothetical protein
PIOMA14_I_0449	E	CTnPi3	putative transcriptional regulator
PIOMA14_I_0450	E	CTnPi3	hypothetical protein
PIOMA14_I_0452	E	CTnPi3	partial ABC transporter ATP-binding protein
PIOMA14_I_0453	E	CTnPi3	partial ABC transporter ATP-binding protein
PIOMA14_I_0456	E	CTnPi3	conserved hypothetical protein
PIOMA14_I_0457	E	CTnPi3	conserved hypothetical protein with DUF3408 domain
PIOMA14_I_0458	E	CTnPi3	conserved hypothetical protein with helix-turn-h elix domain
PIOMA14_I_0459	E	CTnPi3	conserved hypothetical protein
PIOMA14_I_0460	E	CTnPi3	conserved hypothetical protein
PIOMA14_I_0461	E	CTnPi3	conserved hypothetical protein
PIOMA14_I_0462	E	CTnPi3	conserved hypothetical protein withDUF1896 domain
PIOMA14_I_0463	E	CTnPi3	integrase
PIOMA14_I_0464	E	CTnPi3	integrase
PIOMA14_I_0465	E	CTnPi3	hypothetical protein
PIOMA14_I_0466	E	CTnPi3	putative DNA methylase
PIOMA14_I_0467	E	CTnPi3	DNA topoisomerase
PIOMA14_I_0468	E	CTnPi3	conserved hypothetical protein with DUF3945 domain
PIOMA14_I_0469	E	CTnPi3	LuxR family bacterial regulatory protein
PIOMA14_I_0470	E	CTnPi3	hypothetical protein
PIOMA14_I_0471	E	CTnPi3	TPR domain protein
PIOMA14_I_0472	E	CTnPi3	hypothetical protein
PIOMA14_I_0473	E	CTnPi3	hypothetical pro
PIOMA14_I_0474	E	CTnPi3	conserved hypothetical protein
PIOMA14_I_0475	E	CTnPi3	conserved hypothetical protein
PIOMA14_I_0476	E	CTnPi3	conserved hypothetical protein
PIOMA14_I_0477	E	CTnPi3	hypothetical protein
PIOMA14_I_0478	E	CTnPi3	hypothetical protein
PIOMA14_I_0479	E	CTnPi3	coupling protein T4CP
PIOMA14_I_0480	E	CTnPi3	probable relaxase
PIOMA14_I_0481	E	CTnPi3	conserved hypothetical protein
PIOMA14_I_0482	E	CTnPi3	hypothetical protein
PIOMA14_I_0483	E	CTnPi3	conjugative transposon protein TraA
PIOMA14_I_0484	E	CTnPi3	conserved hypothetical protein with DUF3408 domain
PIOMA14_I_0485	E	CTnPi3	conjugative transposon protein TraC
PIOMA14_I_0486	E	CTnPi3	conserved hypothetical protein
PIOMA14_I_0487	E	CTnPi3	probable conjugative transposon protein TraE
PIOMA14_I_0488	E	CTnPi3	probable conjugative transposon protein TraF
PIOMA14_I_0489	E	CTnPi3	conjugative transposon protein TraG
PIOMA14_I_0490	E	CTnPi3	conjugative transposon protein TraI
PIOMA14_I_0491	E	CTnPi3	conjugative transposon protein TraJ
PIOMA14_I_0492	E	CTnPi3	conjugative transposon protein TraK
PIOMA14_I_0493	E	CTnPi3	conserved hypothetical protein
PIOMA14_I_0494	E	CTnPi3	conjugative transposon protein TraM
PIOMA14_I_0495	E	CTnPi3	conjugative transposon protein TraN
PIOMA14_I_0496	E	CTnPi3	conjugative transposon protein TraO
PIOMA14_I_0497	E	CTnPi3	putative conjugative transposon protein TraQ
PIOMA14_I_0498	E	CTnPi3	putative lysozyme
PIOMA14_I_0499	E	CTnPi3	conserved hypothetical protein with NYN domain
PIOMA14_I_0500	E	CTnPi3	hypothetical protein
PIOMA14_I_0501	E	CTnPi3	hypothetical protein
PIOMA14_I_0502	E	CTnPi3	hypothetical protein
PIOMA14_I_0503	E	CTnPi3	conserved hypothetical protein with PcfJ domain
PIOMA14_I_0504	E	CTnPi3	conserved hypothetical protein with PcfK domain
PIOMA14_I_0505	E	CTnPi3	conserved hypothetical protein
PIOMA14_I_0507	E	CTnPi3	conserved hypothetical protein with DUF1896 domain
PIOMA14_I_0508	E	CTnPi3	integrase
PIOMA14_I_0511			conserved hypothetical protein
PIOMA14_I_0512			conserved hypothetical protein
PIOMA14_I_0532			conserved hypothetical protein
PIOMA14_I_0545			conserved hypothetical protein
PIOMA14_I_0554			hypothetical protein
PIOMA14_I_0558			aldo/keto reductase family oxidoreductase
PIOMA14_I_0559			putative transcriptional regulator AraC family
PIOMA14_I_0574			hypothetical protein
PIOMA14_I_0575			hypothetical protein
PIOMA14_I_0593			hypothetical protein
PIOMA14_I_0597			conserved hypothetical protein with phytase-like domain
PIOMA14_I_0607			hypothetical protein
PIOMA14_I_0622			hypothetical protein
PIOMA14_I_0624			conserved hypothetical protein
PIOMA14_I_0627			DNA/RNA non-specific endonuclease
PIOMA14_I_0638			hypothetical protein
PIOMA14_I_0641			hypothetical protein
PIOMA14_I_0646			glycosyl hydrolase family 25
PIOMA14_I_0667			probable ferredoxin 4Fe-4S
PIOMA14_I_0676			conserved hypothetical protein
PIOMA14_I_0700			hypothetical protein
PIOMA14_I_0701	FKRV	MTnPi2	relaxase/mobilization nuclease
PIOMA14_I_0702	FKRV	MTnPi2	conserved hypothetical protein
PIOMA14_I_0703	FKRV	MTnPi2	hypothetical protein
PIOMA14_I_0705	FKRV	MTnPi2	probable DNA primase
PIOMA14_I_0707	FKRV	MTnPi2	conserved hypothetical protein with VirE domain
PIOMA14_I_0708	FKRV	MTnPi2	hypothetical protein
PIOMA14_I_0709	FKRV	MTnPi2	hypothetical protein with HTH17 domain
PIOMA14_I_0713	FKRV	MTnPi2	conserved hypothetical protein with Can B domain
PIOMA14_I_0714	FKRV	MTnPi2	hypothetical protein
PIOMA14_I_0715	FKRV	MTnPi2	conserved hypothetical protein with Can B domain
PIOMA14_I_0716	FKRV	MTnPi2	hypothetical protein
PIOMA14_I_0717	FKRV	MTnPi2	conserved hypothetical protein
PIOMA14_I_0718	FKRV	MTnPi2	integrase
PIOMA14_I_0719	FKRV	MTnPi2	integrase
PIOMA14_I_0720	FKRV	MTnPi2	conserved hypothetical protein
PIOMA14_I_0747			hypothetical protein
PIOMA14_I_0758			hypothetical protein
PIOMA14_I_0777			glycosyltransferase family 2
PIOMA14_I_0778			conserved hypothetical protein
PIOMA14_I_0795			conserved hypothetical protein
PIOMA14_I_0796			hypothetical protein
PIOMA14_I_0801			hypothetical protein
PIOMA14_I_0822			conserved hypothetical protein
PIOMA14_I_0823			hypothetical protein
PIOMA14_I_0840			conserved hypothetical protein
PIOMA14_I_0841			hypothetical protein
PIOMA14_I_0847			hypothetical protein
PIOMA14_I_0851			hypothetical protein
PIOMA14_I_0883			conserved hypothetical protein
PIOMA14_I_0894			conserved hypothetical protein with virulence-RhuM domain
PIOMA14_I_0896	GIMN	MTnPi3	conserved hypothetical protein
PIOMA14_I_0897	GIMN	MTnPi3	probable relaxase/mobilization nuclease
PIOMA14_I_0898	GIMN	MTnPi3	conserved hypothetical protein
PIOMA14_I_0899	GIMN	MTnPi3	conserved hypothetical protein with DUF3408 domain
PIOMA14_I_0900	GIMN	MTnPi3	probable DNA primase
PIOMA14_I_0901	GIMN	MTnPi3	hypothetical protein
PIOMA14_I_0902	GIMN	MTnPi3	partial ISPsy14 transposition helper protein
PIOMA14_I_0903	GIMN	MTnPi3	hypothetical protein
PIOMA14_I_0904	GIMN	MTnPi3	hypothetical protein
PIOMA14_I_0905	GIMN	MTnPi3	hypothetical protein
PIOMA14_I_0906	GIMN	MTnPi3	hypothetical protein
PIOMA14_I_0907	GIMN	MTnPi3	hypothetical protein
PIOMA14_I_0914	GIMN	MTnPi3	conserved hypothetical protein
PIOMA14_I_0918			hypothetical protein
PIOMA14_I_0952			conserved hypothetical protein with PDDEXK domain
PIOMA14_I_0953			conserved hypothetical protein
PIOMA14_I_0966			hypoxanthine phosphoribosyltransferase
PIOMA14_I_0972			hypothetical protein
PIOMA14_I_0973	H	MTnPi6	relaxase/mobilization nuclease
PIOMA14_I_0974	H	MTnPi6	conserved hypothetical protein
PIOMA14_I_0975	H	MTnPi6	hypothetical protein
PIOMA14_I_0976	H	MTnPi6	conserved hypothetical protein with DUF3408 domain
PIOMA14_I_0977	H	MTnPi6	probable partial DNA primase
PIOMA14_I_0978	H	MTnPi6	probable partial DNA primase
PIOMA14_I_0980	H	MTnPi6	conserved hypothetical protein
PIOMA14_I_0982	H	MTnPi6	conserved hypothetical protein
PIOMA14_I_0983	H		probable DNA mismatch endonuclease Vsr
PIOMA14_I_0984	H		hypothetical protein
PIOMA14_I_0985	H	probable vestige of prophage	abortive phage infection protein
PIOMA14_I_0986	H		conserved hypothetical protein with DUF4420
PIOMA14_I_0987	H		thymidylate synthase
PIOMA14_I_0991			conserved hypothetical protein
PIOMA14_I_0999			hypothetical protein
PIOMA14_I_1013			hypothetical protein
PIOMA14_I_1014			conserved hypothetical protein with phage-Mu-Gam domain
PIOMA14_I_1015			hypothetical protein
PIOMA14_I_1016			hypothetical protein
PIOMA14_I_1017			hypothetical protein
PIOMA14_I_1025			hypothetical protein
PIOMA14_I_1026			hypothetical protein
PIOMA14_I_1028	I		hypothetical protein
PIOMA14_I_1029	I		endonuclease
PIOMA14_I_1030	I		conserved hypothetical protein with HATPase-c domain
PIOMA14_I_1031	I		hypothetical protein
PIOMA14_I_1032	I	restriction-modification system	DNA (cytosine-5-)-methyltransferase
PIOMA14_I_1033	I	MTnPi3	conserved hypothetical protein
PIOMA14_I_1050			conserved hypothetical protein
PIOMA14_I_1051			conserved hypothetical protein with AAA domain
PIOMA14_I_1054			hypothetical protein
PIOMA14_I_1058			hypothetical protein
PIOMA14_I_1086			30S ribosomal protein S19
PIOMA14_I_1099			hypothetical protein
PIOMA14_I_1126			hypothetical protein
PIOMA14_I_1127			conserved hypothetical protein with DUF830 domain
PIOMA14_I_1152			hypothetical protein
PIOMA14_I_1154			hypothetical protein
PIOMA14_I_1155			hypothetical protein
PIOMA14_I_1156			hypothetical protein
PIOMA14_I_1164			hypothetical protein
PIOMA14_I_1172			hypothetical protein
PIOMA14_I_1191			conserved hypothetical protein
PIOMA14_I_1194			hypotetical protein
PIOMA14_I_1199			conserved hypothetical protein with Can-B2 domain
PIOMA14_I_1201			conserved hypothetical protein
PIOMA14_I_1203			conserved hypothetical protein with cleaved-adhesin domain
PIOMA14_I_1209	J	MTnPi4	hypothetical protein
PIOMA14_I_1210	J	MTnPi4	integrase
PIOMA14_I_1211	J	MTnPi4	probable ATPase
PIOMA14_I_1212	J	MTnPi4	probable peptidase subtilase family
PIOMA14_I_1213	J	MTnPi4	conserved hypothetical protein with HATPase-c domain
PIOMA14_I_1214	J	MTnPi4	hypothetical protein
PIOMA14_I_1216	J	MTnPi4	probable relaxase
PIOMA14_I_1217	J	MTnPi4	hypothetical protein
PIOMA14_I_1218	J	MTnPi4	DNA primase
PIOMA14_I_1219	J	MTnPi4	hypothetical protein
PIOMA14_I_1220	J	MTnPi4	conserved hypothetical protein
PIOMA14_I_1221	J	MTnPi4	probable excisionase
PIOMA14_I_1222	J	MTnPi4	conserved hypothetical protein
PIOMA14_I_1234			conserved hypothetical protein
PIOMA14_I_1235			hypothetical protein
PIOMA14_I_1267	FKRV	MTnPi2	hypothetical protein
PIOMA14_I_1272	FKRV	MTnPi2	hypothetical protein
PIOMA14_I_1290			probable membrane protein insertion efficiency factor
PIOMA14_I_1299			probable TonB-dependent receptor
PIOMA14_I_1303			conserved hypothetical protein
PIOMA14_I_1352			DNA-damage-inducible protein D
PIOMA14_I_1353			hypothetical protein
PIOMA14_I_1354			conserved hypothetical protein with Bac-DNA binding domain
PIOMA14_I_1359			hypothetical protein
PIOMA14_I_1360			conserved hypothetical protein
PIOMA14_I_1361			hypothetical protein
PIOMA14_I_1362			conserved hypothetical protein with Band-7 domain
PIOMA14_I_1373			putative methyltransferase
PIOMA14_I_1374			hypothetical protein
PIOMA14_I_1375			conserved hypothetical protein
PIOMA14_I_1392			hypothetical protein
PIOMA14_I_1411			succinate dehydrogenase flavoprotein subunit
PIOMA14_I_1416			probable cell surface protein/luecine rich repeat protein
PIOMA14_I_1433	L	probable vestige of mobile genetic element	conserved hypothetical protein
PIOMA14_I_1434	L		hypothetical protein
PIOMA14_I_1435	L		integrase
PIOMA14_I_1436	L		conserved hypothetical protein
PIOMA14_I_1437	L		ATPase
PIOMA14_I_1438	L		conserved hypothetical protein
PIOMA14_I_1439	L		conserved hypothetical protein
PIOMA14_I_1440	L		conserved hypothetical protein with SIR2 domain
PIOMA14_I_1441	L		hypothetical protein
PIOMA14_I_1442	L		conserved hypothetical protein
PIOMA14_I_1443	L		hypothetical protein
PIOMA14_I_1444	L		conserved hypothetical protein
PIOMA14_I_1445	L		conserved hypothetical protein
PIOMA14_I_1446	L		hypothetical protein
PIOMA14_I_1447	L		conserved hypothetical protein
PIOMA14_I_1448	L		conserved hypothetical protein
PIOMA14_I_1449	L		hypothetical protein
PIOMA14_I_1450	L		hypothetical protein with DUF3853 domain
PIOMA14_I_1451	L		hypothetical protein
PIOMA14_I_1452	L		flagellar biosynthetic protein FlhG
PIOMA14_I_1458			conserved hypothetical protein
PIOMA14_I_1460			hypothetical protein
PIOMA14_I_1462			conserved hypothetical protein
PIOMA14_I_1463			conserved hypothetical protein
PIOMA14_I_1470			hypothetical protein
PIOMA14_I_1493			hypothetical protein
PIOMA14_I_1501			hypothetical protein
PIOMA14_I_1505			conserved hypothetical protein
PIOMA14_I_1506			conserved hypothetical protein
PIOMA14_I_1507	GIMN	MTnPi3	conserved hypothetical protein
PIOMA14_I_1527	M		hypothetical protein
PIOMA14_I_1528	M		hypothetical protein
PIOMA14_I_1530	M		hypothetical protein
PIOMA14_I_1532	M	probable vestige of mobile genetic element	conserved hypothetical protein with rev domain
PIOMA14_I_1533	M		hypothetical protein
PIOMA14_I_1534	M		conserved hypothetical protein
PIOMA14_I_1535	M		hypothetical protein
PIOMA14_I_1536	M		hypothetical protein
PIOMA14_I_1537	M		hypothetical protein
PIOMA14_I_1538			putative Rhs element Vgr protein
PIOMA14_I_1544			conserved hypothetical protein
PIOMA14_I_1550			hypothetical protein
PIOMA14_I_1552			hypothetical protein
PIOMA14_I_1575			hypothetical protein
PIOMA14_I_1586			hypothetical protein
PIOMA14_I_1590			conserved hypothetical protein with SusD domain
PIOMA14_I_1592			conserved hypothetical protein
PIOMA14_I_1593			hypothetical protein
PIOMA14_I_1598			carboxy-terminal processing protease
PIOMA14_I_1609			uracil-DNA glycosylase
PIOMA14_I_1611			hypothetical protein
PIOMA14_I_1612			leucine rich repeat protein
PIOMA14_I_1613			leucine rich repeat protein
PIOMA14_I_1614			hypothetical protein
PIOMA14_I_1615			conserved hypothetical protein
PIOMA14_I_1616			conserved hypothetical protein with OMP-b-brl domain
PIOMA14_I_1619			modification methylase
PIOMA14_I_1620			restriction endonuclease HincII
PIOMA14_I_1650			conserved hypothetical protein
PIOMA14_I_1652			hypothetical protein
PIOMA14_I_1669			hypothetical protein
PIOMA14_I_1670			hypothetical protein
PIOMA14_I_1676			hypothetical protein
PIOMA14_I_1677			conserved hypothetical protein
PIOMA14_I_1684			hypothetical protein
PIOMA14_I_1707			conserved hypothetical protein
PIOMA14_I_1716			conserved hypothetical protein
PIOMA14_I_1718			partial csn1 family CRISPR-associated protein
PIOMA14_I_1719			hypothetical protein
PIOMA14_I_1729			putative peptidase family M23
PIOMA14_I_1740			TPR domain protein
PIOMA14_I_1743			TonB-dependent receptor plug domain-containing protein/SusC
PIOMA14_I_1747			hypothetical protein
PIOMA14_I_1769			hypothetical protein
PIOMA14_I_1785			conserved hypothetical protein
PIOMA14_I_1788			conserved hypothetical protein
PIOMA14_I_1790			hypothetical protein
PIOMA14_I_1791			hypothetical protein
PIOMA14_I_1792			hypothetical protein
PIOMA14_I_1802			conserved hypothetical protein
PIOMA14_I_1803			conserved hypothetical protein with DUF4095 domain
PIOMA14_I_1807			hypothetical protein
PIOMA14_I_1833			50S ribosomal protein L32
PIOMA14_I_1855	BO	MTnPi1	hypothetical protein
PIOMA14_I_1860			hypothetical protein
PIOMA14_I_1878			conserved hypothetical protein
PIOMA14_I_1879			conserved hypothetical protein
PIOMA14_I_1889			Na+/H+ antiporter
PIOMA14_I_1893			leucine rich repeat protein
PIOMA14_I_1894			conserved hypothetical protein
PIOMA14_I_1912			hypothetical protein
PIOMA14_I_1923			hypothetical protein
PIOMA14_I_1926			leucine rich repeat protein
PIOMA14_I_1954			conserved hypothetical protein with DUF4325 domain
PIOMA14_I_1955			conserved hypothetical protein
PIOMA14_I_1986			conserved hypothetical protein with Phenol-MetA-deg domain
PIOMA14_I_1994			ribonucleoside-diphosphate reductase
PIOMA14_II_0005			hypothetical protein
PIOMA14_II_0019			hypothetical protein
PIOMA14_II_0024			hypothetical protein
PIOMA14_II_0026			conserved hypothetical protein with DUF877 domain
PIOMA14_II_0041			conserved hypothetical protein
PIOMA14_II_0053			conserved hypothetical protein
PIOMA14_II_0055			putative Rhs element Vgr protein
PIOMA14_II_0056			conserved hypothetical protein with DUF2931 domain
PIOMA14_II_0057			conserved hypothetical protein with DUF2931 domain
PIOMA14_II_0058			conserved hypothetical protein with DUF2931 domain
PIOMA14_II_0059			conserved hypothetical protein with DUF2235 domain
PIOMA14_II_0060			conserved hypothetical protein
PIOMA14_II_0061			conserved hypothetical protein with DUF4280 domain
PIOMA14_II_0062			hypothetical protein
PIOMA14_II_0098			hypothetical protein
PIOMA14_II_0106			virulence protein RhuM family
PIOMA14_II_0107			hypothetical protein
PIOMA14_II_0110			hypothetical protein
PIOMA14_II_0114			hypothetical protein
PIOMA14_II_0115			conserved hypothetical protein
PIOMA14_II_0119			conserved hypothetical protein
PIOMA14_II_0120			conserved hypothetical protein
PIOMA14_II_0122			conserved hypothetical protein
PIOMA14_II_0123			conserved hypothetical protein with KilA domain
PIOMA14_II_0142			hypothetical protein with YcfA domain
PIOMA14_II_0150			hypothetical protein
PIOMA14_II_0161	P		conserved hypothetical protein
PIOMA14_II_0162	P		hypothetical protein
PIOMA14_II_0163	P		peptidase C14 caspase catalytic subunit p20
PIOMA14_II_0164	P		probable nuclease
PIOMA14_II_0165	P		probable ATP-binding protein
PIOMA14_II_0166	P		hypothetical protein
PIOMA14_II_0167	P		putative DNA resolvase
PIOMA14_II_0168	P		hypothetical protein
PIOMA14_II_0169	P	type I restriction-modification system	HsdR family type I site-specific deoxyribonuclease
PIOMA14_II_0170	P		conserved hypothetical protein
PIOMA14_II_0172	P		conserved hypothetical protein with DUF262 domain
PIOMA14_II_0173	P		conserved hypothetical protein with HATPase domain
PIOMA14_II_0174	P		putative type I restriction modification DNA specificity domain protein
PIOMA14_II_0175	P		partial probable type I restriction modification DNA specificity domain protein
PIOMA14_II_0176	P		partial putative type I restriction modification DNA specificity domain protein
PIOMA14_II_0177	P		probable type I restriction modification DNA specificity domain protein
PIOMA14_II_0178	P	probable vestige of mobile genetic element	phage integrase
PIOMA14_II_0179	P		conserved hypothetical protein
PIOMA14_II_0180	P		conserved hypothetical protein
PIOMA14_II_0181	P		conserved hypothetical protein
PIOMA14_II_0182	P		hypothetical protein
PIOMA14_II_0183	P		hypothetical protein
PIOMA14_II_0184	P		partial probable excisionase
PIOMA14_II_0185	P		partial probable excisionase
PIOMA14_II_0186	P		conserved hypothetical protein
PIOMA14_II_0187	P		integrase
PIOMA14_II_0188	P		partial transposase
PIOMA14_II_0189	P		TPR domain protein
PIOMA14_II_0207			leucine Rich repeat protein
PIOMA14_II_0209			hypothetical protein
PIOMA14_II_0213			conserved hypothetical protein
PIOMA14_II_0214			conserved hypothetical protein
PIOMA14_II_0215			conserved hypothetical protein
PIOMA14_II_0216			hypothetical protein
PIOMA14_II_0219			conserved hypothetical protein with DUF389 domain
PIOMA14_II_0226	Q		integrase
PIOMA14_II_0227	QU	CTnPi2	hypothetical protein
PIOMA14_II_0228	QU	CTnPi2	hypothetical protein
PIOMA14_II_0229	QU	CTnPi2	conserved hypothetical protein with HTH31 domain
PIOMA14_II_0230	QU	CTnPi2	conserved hypothetical protein
PIOMA14_II_0231	QU	CTnPi2	conserved hypothetical protein with AAA25 domain
PIOMA14_II_0233	QU	CTnPi2	conserved hypothetical protein
PIOMA14_II_0234	QU	CTnPi2	conserved hypothetical protein with DUF1814 domain
PIOMA14_II_0235	QU	CTnPi2	conserved hypothetical protein
PIOMA14_II_0236	QU	CTnPi2	conserved hypothetical protein
PIOMA14_II_0239	QU	CTnPi2	probable TonB-dependent receptor
PIOMA14_II_0243	QU	CTnPi2	conserved hypothetical protein
PIOMA14_II_0248	QU	CTnPi2	conserved hypothetical protein
PIOMA14_II_0252	QU	CTnPi2	DNA methylase
PIOMA14_II_0255	QU	CTnPi2	conserved hypothetical proteinin
PIOMA14_II_0256	QU	CTnPi2	hypothetical protein
PIOMA14_II_0257	QU	CTnPi2	conserved hypothetical protein
PIOMA14_II_0258	QU	CTnPi2	hypothetical protein
PIOMA14_II_0259	QU	CTnPi2	conserved hypothetical protein
PIOMA14_II_0261	QU	CTnPi2	conserved hypothetical protein
PIOMA14_II_0262	QU	CTnPi2	hypothetical protein
PIOMA14_II_0263	QU	CTnPi2	hypothetical protein
PIOMA14_II_0267	QU	CTnPi2	conserved hypothetical protein
PIOMA14_II_0268	QU	CTnPi2	hypothetical protein
PIOMA14_II_0280	QU	CTnPi2	conjugative transposon protein TraM
PIOMA14_II_0282	QU	CTnPi2	putative conjugative transposon protein TraO
PIOMA14_II_0283	QU	CTnPi2	putative conjugative transposon protein TraQ
PIOMA14_II_0284	QU	CTnPi2	putative lysozyme
PIOMA14_II_0285	QU	CTnPi2	hypothetical protein
PIOMA14_II_0286	QU	CTnPi2	hypothetical protein
PIOMA14_II_0287	QU	CTnPi2	hypothetical protein
PIOMA14_II_0288	QU	CTnPi2	conserved hypothetical protein with PcfJ domain
PIOMA14_II_0289	QU	CTnPi2	conserved hypothetical protein with PcfK domain
PIOMA14_II_0292	QU	CTnPi2	conserved hypothetical protein with DUF1896 domain
PIOMA14_II_0294	QU	CTnPi2	hypothetical protein
PIOMA14_II_0295	Q		conserved hypothetical protein
PIOMA14_II_0296	Q		hypothetical protein
PIOMA14_II_0297	Q		helicase SNF2/RAD54 family
PIOMA14_II_0298	Q		conserved hypothetical protein with AAA domain/t ranscriptional regulator
PIOMA14_II_0299	Q	type II restriction-modification enzyme	type II restriction-modification enzyme
PIOMA14_II_0300	Q		conserved hypothetical protein with SMC-N domain
PIOMA14_II_0301	Q		hypothetical protein with HTH5 domain
PIOMA14_II_0302	Q		transposase in ISPi1
PIOMA14_II_0304	Q	MTnPi6	hypothetical protein
PIOMA14_II_0305	Q	MTnPi6	virulence-associated protein E
PIOMA14_II_0310	Q	MTnPi6	relaxase/mobilization nuclease
PIOMA14_II_0311	Q		hypothetical protein
PIOMA14_II_0315			hypothetical protein
PIOMA14_II_0343	R		hypothetical protein
PIOMA14_II_0345	R		conserved hypothetical protein
PIOMA14_II_0346	R		Rhs element Vgr protein
PIOMA14_II_0347	R		hypothetical protein
PIOMA14_II_0348	R		conserved hypothetical protein
PIOMA14_II_0349	R		conserved hypothetical protein
PIOMA14_II_0350	R		hypothetical protein
PIOMA14_II_0351	R		hypothetical protein
PIOMA14_II_0352	R		conserved hypothetical protein
PIOMA14_II_0353	R		hypothetical protein
PIOMA14_II_0354	R		conserved hypothetical protein
PIOMA14_II_0355	R		conserved hypothetical protein
PIOMA14_II_0356	R		conserved hypothetical protein
PIOMA14_II_0358	R		putative PhoU family protein
PIOMA14_II_0359	R		hypothetical protein
PIOMA14_II_0360	R		hypothetical protein
PIOMA14_II_0362	R		hypothetical protein
PIOMA14_II_0365	R		conserved hypothetical protein
PIOMA14_II_0370	R	probable vestige of prophage	phage head morphogenesis protein SPP1 gp7 family
PIOMA14_II_0374	R		hypothetical protein
PIOMA14_II_0375	R		hypothetical protein
PIOMA14_II_0376	R		hypothetical protein
PIOMA14_II_0378	R		hypothetical protein
PIOMA14_II_0380	R		partial probable prophage Lp2 protein 26
PIOMA14_II_0381	R		hypothetical protein
PIOMA14_II_0383	R		conserved hypothetical protein
PIOMA14_II_0386	R		hypothetical protein
PIOMA14_II_0387	R		hypothetical protein
PIOMA14_II_0388	R		hypothetical protein
PIOMA14_II_0389	R		probable transcriptional regulator
PIOMA14_II_0390	R		hypothetical protein
PIOMA14_II_0391	R		hypothetical protein with peptidaseM23 domain
PIOMA14_II_0392	R		hypothetical protein
PIOMA14_II_0393	R		conserved hypothetical protein
PIOMA14_II_0395			partial transposase
PIOMA14_II_0396			hypothetical protein
PIOMA14_II_0402			conserved hypothetical protein with HmuY domain
PIOMA14_II_0407	S	amplified gene cluster (II_0407 , 0408, 0410)	conserved hypothetical protein
PIOMA14_II_0408	S		conserved hypothetical protein
PIOMA14_II_0409	S		hypothetical protein
PIOMA14_II_0410	S		conserved hypothetical protein
PIOMA14_II_0411	S		conserved hypothetical protein with MAM domain
PIOMA14_II_0412	S		hypothetical protein
PIOMA14_II_0414			ATPase
PIOMA14_II_0420			hypothetical protein
PIOMA14_II_0421			hypothetical protein
PIOMA14_II_0422			hypothetical protein
PIOMA14_II_0429	T		hypothetical protein
PIOMA14_II_0430	T		conserved hypothetical protein
PIOMA14_II_0431	T		conserved hypothetical protein
PIOMA14_II_0432	T		TonB-dependent receptor
PIOMA14_II_0433	T		conserved hypothetical protein
PIOMA14_II_0434	T	restriction-modification system	HsdR family type I site-specific deoxyribonuclease
PIOMA14_II_0435	T		putative type I restriction modification DNA specificity domain protein
PIOMA14_II_0436	T		type I restriction-modification system DNA methylase
PIOMA14_II_0437	T		probable pyrazinamidase/nicotinamidase
PIOMA14_II_0438			conserved hypothetical protein
PIOMA14_II_0441			hypothetical protein
PIOMA14_II_0442			probable transcriptional regulator Fur family
PIOMA14_II_0452			conserved hypothetical protein
PIOMA14_II_0453			conserved hypothetical protein
PIOMA14_II_0455			partial transposase in ISPi1
PIOMA14_II_0526	U		conserved hypothetical protein
PIOMA14_II_0527	U		conserved hypothetical protein
PIOMA14_II_0528	U		conserved hypothetical protein
PIOMA14_II_0529	U		conserved hypothetical protein
PIOMA14_II_0530	U		conserved hypothetical protein
PIOMA14_II_0532	U		hypothetical protein
PIOMA14_II_0533	U		hypothetical protein
PIOMA14_II_0535	U		conserved hypothetical protein
PIOMA14_II_0536	U	MTnPi5	putative DNA primase
PIOMA14_II_0537	U	MTnPi5	partial mobilization protein
PIOMA14_II_0538	U	MTnPi5	probable mobilization protein
PIOMA14_II_0539	U	MTnPi5	putative relaxase/mobilization nuclease
PIOMA14_II_0540	U	MTnPi5	conserved hypothetical protein
PIOMA14_II_0541	U	MTnPi5	conserved hypothetical protein with DUF1016 domain
PIOMA14_II_0542	U	MTnPi5	integrase
PIOMA14_II_0543	U	MTnPi5	hypothetical protein
PIOMA14_II_0544	U	MTnPi5	integrase
PIOMA14_II_0545	U		conserved hypothetical protein with DUF1896 domain
PIOMA14_II_0547	U		conserved hypothetical protein
PIOMA14_II_0548	U		hypothetical protein
PIOMA14_II_0549	U		hypothetical protein
PIOMA14_II_0550	U		conserved hypothetical protein
PIOMA14_II_0551	U		hypothetical protein
PIOMA14_II_0552	U		hypothetical protein
PIOMA14_II_0553	QU	CTnPi2	probable lysozyme
PIOMA14_II_0557	U		conserved hypothetical protein
PIOMA14_II_0558	U		hypothetical protein
PIOMA14_II_0559	U		hypothetical protein
PIOMA14_II_0560	U		hypothetical protein
PIOMA14_II_0561	U	fucosidase galactosidase gene cluster	partialn fructan beta-(2,6)-fructosidase
PIOMA14_II_0562	U		glycoside hydrolase family 2/beta-galactosidase
PIOMA14_II_0563	U		hypothetical protein
PIOMA14_II_0564	U		partial alpha-L-fucosidase
PIOMA14_II_0573	U		hypothetical protein
PIOMA14_II_0574	U		hypothetical protein
PIOMA14_II_0575	U		conserved hypothetical protein
PIOMA14_II_0576	U		hypothetical protein
PIOMA14_II_0577	U		hypothetical protein with pyridox-oxidase domain
PIOMA14_II_0578	U		putative NAD-dependent epimerase/dehydratase
PIOMA14_II_0579	U		probable transcriptional regulator
PIOMA14_II_0584	U		conserved hypothetical protein
PIOMA14_II_0586	U		hypothetical protein with transposase-mut domain
PIOMA14_II_0587	U		conserved hypothetical protein with transposase-mut domain
PIOMA14_II_0589	U		hypothetical protein
PIOMA14_II_0590	U		conserved hypothetical protein
PIOMA14_II_0591	U		hypothetical protein with WHH domain
PIOMA14_II_0593	U		hypothetical protein
PIOMA14_II_0594	U		hypothetical protein with DNase-NucA-NucB domain
PIOMA14_II_0595	U		hypothetical protein
PIOMA14_II_0596	U		TPR domain protein
PIOMA14_II_0597	U		TPR domain protein
PIOMA14_II_0598	U		hypothetical protein with GH-E domain
PIOMA14_II_0599	U		hypothetical protein
PIOMA14_II_0600	U		conserved hypothetical protein with HEAT2 domain
PIOMA14_II_0601	U		conserved hypothetical protein with PT-HINT domain
PIOMA14_II_0602	U		conserved hypothetical protein
PIOMA14_II_0603	U		putative Rhs element Vgr protein
PIOMA14_II_0621			hypothetical protein
PIOMA14_II_0624			putative DNA/RNA non-specific endonuclease
PIOMA14_II_0625			hypothetical protein
PIOMA14_II_0626			conserved hypothetical protein with AAA13 domain
PIOMA14_II_0635			hypothetical protein
PIOMA14_II_0636			hypothetical protein
PIOMA14_II_0653			hypothetical protein with DUF1200 domain
PIOMA14_II_0655			conserved hypothetical protein with DUF490 domain
PIOMA14_II_0661			hypothetical protein
PIOMA14_II_0662			conserved hypothetical protein with DUF421 domain
PIOMA14_II_0663			putative cob(I)yrinic acid a,c-diamide adenosyltransferase
PIOMA14_II_0664			conserved hypothetical protein
PIOMA14_II_0679			conserved hypothetical protein
PIOMA14_II_0684			conserved hypothetical protein
PIOMA14_II_0688			conserved hypothetical protein
PIOMA14_II_0734			putative peptidase S41
* presentive gene for each CDS cluster
