# Supplementary material for: The complete genome sequencing of Prevotella intermedia strain OMA14 and a subsequent fine-scale, intra-species genomic comparison reveal an unusual amplification of conjugative and mobile transposons and identify a novel Prevotella-lineage-specific repeat
Source: DNA Res. 2015 Dec 8;23(1):11–9. doi: 10.1093/dnares/dsv032 (PMC4755523; doi:10.1093/dnares/dsv032)
Supplement: Supplementary Data [file supp_dsv032_dsv032supp_table10.xls]

## Sheet: Table S10
Supplementaly Table S10. Strain 17 specific CDS clusters.
PIN No.*	strain spacific segment		product
PIN17_A0001			hypothetical protein
PIN17_A0006			hypothetical protein
PIN17_A0007			hypothetical protein
PIN17_A0015			hypothetical protein
PIN17_A0016			hypothetical protein
PIN17_A0017			Gam-like protein
PIN17_A0027			hypothetical protein
PIN17_A0034			hypothetical protein
PIN17_A0044			thyA_1
PIN17_A0061			hypothetical protein
PIN17_A0070			hypothetical protein
PIN17_A0077			hypothetical protein
PIN17_A0126			hypothetical protein
PIN17_A0130			hypothetical protein
PIN17_A0154			hypothetical protein
PIN17_A0157			hypothetical protein
PIN17_A0158			hypothetical protein
PIN17_A0168			hypothetical protein
PIN17_A0169			SIR2-like domain protein
PIN17_A0172			TonB-dependent receptor domain-containing protein
PIN17_A0176			hypothetical protein
PIN17_A0178			hypothetical protein
PIN17_A0183			hypothetical protein
PIN17_A0282			hypothetical protein
PIN17_A0283			hypothetical protein
PIN17_A0300			hypothetical protein
PIN17_A0309			transposase, IS4 family
PIN17_A0327			hypothetical protein
PIN17_A0332			hypothetical protein
PIN17_A0339			hypothetical protein
PIN17_A0341			ung_1
PIN17_A0345			hypothetical protein
PIN17_A0350			hypothetical protein
PIN17_A0351			PF11187 domain protein
PIN17_A0352			ankyrin
PIN17_A0353			ankyrin
PIN17_A0354			hypothetical protein
PIN17_A0358			hypothetical protein
PIN17_A0364			starch-binding protein, SusD-like family
PIN17_A0368			hypothetical protein
PIN17_A0380	A	probable vestige of prophage	hypothetical protein
PIN17_A0382	A		putative lipoprotein
PIN17_A0385	A		hypothetical protein
PIN17_A0386	A		putative lipoprotein
PIN17_A0387	A		hypothetical protein
PIN17_A0391	A		hypothetical protein
PIN17_A0392	A		phage-like baseplate assembly protein
PIN17_A0399	A		hypothetical protein
PIN17_A0404			hypothetical protein
PIN17_A0406			hypothetical protein
PIN17_A0413			hypothetical protein
PIN17_A0419			hypothetical protein
PIN17_A0424			hypothetical protein
PIN17_A0442			hypothetical protein
PIN17_A0459			hypothetical protein
PIN17_A0463			hypothetical protein
PIN17_A0470			hypothetical protein
PIN17_A0474	B		PF01863 family protein
PIN17_A0475	B	type I restriction-modification system	HsdR family type I site-specific deoxyribonuclease
PIN17_A0476	B		putative type I restriction-modification system, M subunit
PIN17_A0477	B		PF06250 family protein
PIN17_A0478	B		type I restriction modification DNA specificity domain protein
PIN17_A0479	B		hypothetical protein
PIN17_A0480	B		hypothetical protein
PIN17_A0481	B		hypothetical protein
PIN17_A0484	B		hypothetical protein
PIN17_A0487	B		hypothetical protein
PIN17_A0488	B		hypothetical protein
PIN17_A0489	B		KaiC family protein
PIN17_A0490	B		DNA-binding helix-turn-helix protein
PIN17_A0491	B		hypothetical protein
PIN17_A0492	B		AAA domain protein
PIN17_A0518			hypothetical protein
PIN17_A0539			hypothetical protein
PIN17_A0542			hypothetical protein
PIN17_A0560			hypothetical protein
PIN17_A0617			hypothetical protein
PIN17_A0618			putative lipoprotein
PIN17_A0619			hypothetical protein
PIN17_A0621			hypothetical protein
PIN17_A0627			hypothetical protein
PIN17_A0630			hypothetical protein
PIN17_A0634			hypothetical protein
PIN17_A0640			Por secretion system C-terminal sorting domain protein
PIN17_A0641			hypothetical protein
PIN17_A0644			hypothetical protein
PIN17_A0645			hypothetical protein
PIN17_A0648			hypothetical protein
PIN17_A0662			hypothetical protein
PIN17_A0667			hypothetical protein
PIN17_A0677			hypothetical protein
PIN17_A0691			hypothetical protein
PIN17_A0695			hypothetical protein
PIN17_A0714			TonB-dependent receptor
PIN17_A0723			hypothetical protein
PIN17_A0724			hypothetical protein
PIN17_A0733			hypothetical protein
PIN17_A0734			hypothetical protein
PIN17_A0744			hypothetical protein
PIN17_A0755			hypothetical protein
PIN17_A0756			hypothetical protein
PIN17_A0768	C	CTnPi4	ABC transporter ATP-binding protein
PIN17_A0769	C	CTnPi4	ABC transporter
PIN17_A0770	C	CTnPi4	TonB-dependent receptor plug domain protein
PIN17_A0771	C	CTnPi4	hypothetical protein
PIN17_A0772	C	CTnPi4	DNA-binding helix-turn-helix protein
PIN17_A0773	C	CTnPi4	hypothetical protein
PIN17_A0774	C	CTnPi4	MMPL family protein
PIN17_A0776	C	CTnPi4	hypothetical protein
PIN17_A0777	C	CTnPi4	histidine kinase
PIN17_A0778	C	CTnPi4	LytTr DNA-binding domain protein
PIN17_A0779	C	CTnPi4	sterol-sensing domain of SREBP cleavage-activation
PIN17_A0780	C	CTnPi4	PF07044 domain protein
PIN17_A0781	C	CTnPi4	hypothetical protein
PIN17_A0783	C	CTnPi4	hypothetical protein
PIN17_A0786	C	CTnPi4	relaxase/mobilization nuclease domain protein
PIN17_A0787	C	CTnPi4	hypothetical protein
PIN17_A0792	C	CTnPi4	hypothetical protein
PIN17_A0793	C	CTnPi4	hypothetical protein
PIN17_A0795	C	CTnPi4	hypothetical protein
PIN17_A0796	C	CTnPi4	PF13572 domain protein
PIN17_A0797	C	CTnPi4	hypothetical protein
PIN17_A0798	C	CTnPi4	hypothetical protein
PIN17_A0806	C	CTnPi4	conjugative transposon protein TraO
PIN17_A0807	C	CTnPi4	toprim-like protein
PIN17_A0809	C	CTnPi4	putative lipoprotein
PIN17_A0810	C	CTnPi4	AAA domain protein
PIN17_A0811	C	CTnPi4	hypothetical protein
PIN17_A0812	C	CTnPi4	hypothetical protein
PIN17_A0829			hypothetical protein
PIN17_A0839			hypothetical protein
PIN17_A0857			hypothetical protein
PIN17_A0864	D		hypothetical protein
PIN17_A0865	D		AAA domain protein
PIN17_A0866	D		hypothetical protein
PIN17_A0867	D		transcriptional regulator, RpiR domain protein
PIN17_A0868	D		hypothetical protein
PIN17_A0871	D	probable vestige of prophage	phage virion morphogenesis family protein
PIN17_A0873	D		phage protein F-like protein
PIN17_A0874	D		PF06074 family protein
PIN17_A0879	D		putative caudovirus prohead protease
PIN17_A0881	D		hypothetical protein
PIN17_A0882	D		hypothetical protein
PIN17_A0883	D		hypothetical protein
PIN17_A0884	D		hypothetical protein
PIN17_A0885	D		hypothetical protein
PIN17_A0886	D		tape measure domain protein
PIN17_A0887	D		hypothetical protein
PIN17_A0888	D		hypothetical protein
PIN17_A0890	D		hypothetical protein
PIN17_A0892	D		hypothetical protein
PIN17_A0894	D		D12 class N6 adenine-specific DNA methyltransferase
PIN17_A0896	D		hypothetical protein
PIN17_A0897	D		hypothetical protein
PIN17_A0898	D	MTnPi7	relaxase/mobilization nuclease domain protein
PIN17_A0899	D	MTnPi7	hypothetical protein
PIN17_A0901	D	MTnPi7	toprim-like protein
PIN17_A0903	D	MTnPi7	hypothetical protein
PIN17_A0905	D	MTnPi7	DNA-binding helix-turn-helix protein
PIN17_A0906	D	MTnPi7	DNA-binding helix-turn-helix protein
PIN17_A0907	D	MTnPi7	cupin domain-containing protein
PIN17_A0908	D	MTnPi7	beta-lactamase family protein
PIN17_A0909	D	MTnPi7	radical SAM domain-containing protein
PIN17_A0910	D	MTnPi7	hypothetical protein
PIN17_A0912	D	MTnPi7	site-specific recombinase, phage integrase family
PIN17_A0913	D	MTnPi7	site-specific recombinase, phage integrase domain protein
PIN17_A0914	D		putative lipoprotein
PIN17_A0915	D		SnoaL-like domain protein
PIN17_A0916	D		HxlR family transcriptional regulator
PIN17_A0917	D		hypothetical protein
PIN17_A0918	D		DNA-binding helix-turn-helix protein
PIN17_A0919	D		MATE efflux family protein
PIN17_A0921	D		hypothetical protein
PIN17_A0922	D		PF11888 family protein
PIN17_A0923	D		PF09903 domain protein
PIN17_A0924	D		hypothetical protein
PIN17_A0925	D		hypothetical protein
PIN17_A0926	D	MTnPi3	integrase family protein
PIN17_A0948			hypothetical protein
PIN17_A0967			hypothetical protein
PIN17_A1008			hypothetical protein
PIN17_A1010			hypothetical protein
PIN17_A1014	E	MTnPi8	excisionase family DNA binding domain-containing protein
PIN17_A1017	E	MTnPi8	hypothetical protein
PIN17_A1018	E	MTnPi8	DNA-binding helix-turn-helix protein
PIN17_A1019	E	MTnPi8	virulence-associated protein E
PIN17_A1020	E	MTnPi8	toprim-like protein
PIN17_A1023	E	MTnPi8	relaxase/mobilization nuclease domain protein
PIN17_A1025	E		Fic/DOC family protein
PIN17_A1026	E		PF12476 family protein
PIN17_A1027	E		hypothetical protein
PIN17_A1028	E		hypothetical protein
PIN17_A1031			hypothetical protein
PIN17_A1032			hypothetical protein
PIN17_A1040			hypothetical protein
PIN17_A1048			hypothetical protein
PIN17_A1056			hypothetical protein
PIN17_A1060			hypothetical protein
PIN17_A1066			TetR family transcriptional regulator
PIN17_A1067			nitroreductase domain protein
PIN17_A1068			hypothetical protein
PIN17_A1077			hypothetical protein
PIN17_A1109			hypothetical protein
PIN17_A1120			putative lipoprotein
PIN17_A1143			hypothetical protein
PIN17_A1153			hypothetical protein
PIN17_A1164			hypothetical protein
PIN17_A1165			putative lipoprotein
PIN17_A1166			hypothetical protein
PIN17_A1171			hypothetical protein
PIN17_A1173			hypothetical protein
PIN17_A1175			hypothetical protein
PIN17_A1186			putative lipoprotein
PIN17_A1191			hypothetical protein
PIN17_A1193			hypothetical protein
PIN17_A1194			hypothetical protein
PIN17_A1196			hypothetical protein
PIN17_A1197			hypothetical protein
PIN17_A1207			hypothetical protein
PIN17_A1208	F	MTnPi9	hypothetical protein
PIN17_A1209	F	MTnPi9	site-specific recombinase, phage integrase family
PIN17_A1212	F	MTnPi9	hypothetical protein
PIN17_A1220	F	MTnPi9	DNA-binding helix-turn-helix protein
PIN17_A1221	F	MTnPi9	DNA-binding helix-turn-helix protein
PIN17_A1222	F	MTnPi9	hypothetical protein
PIN17_A1223	F	MTnPi9	virulence-associated protein E
PIN17_A1224	F	MTnPi9	toprim-like protein
PIN17_A1225	F	MTnPi9	PF11888 family protein
PIN17_A1226	F		hypothetical protein
PIN17_A1227	F		hypothetical protein
PIN17_A1248			hypothetical protein
PIN17_A1269			hypothetical protein
PIN17_A1291			hypothetical protein
PIN17_A1296			hypothetical protein
PIN17_A1320			hypothetical protein
PIN17_A1326			hypothetical protein
PIN17_A1336			hypothetical protein
PIN17_A1340			hypothetical protein
PIN17_A1343			hypothetical protein
PIN17_A1354			hypothetical protein
PIN17_A1355			hypothetical protein
PIN17_A1357			hypothetical protein
PIN17_A1370			hypothetical protein
PIN17_A1371			PF06114 domain protein
PIN17_A1372			hypothetical protein
PIN17_A1391			hypothetical protein
PIN17_A1393			hypothetical protein
PIN17_A1398			hypothetical protein
PIN17_A1409			hypothetical protein
PIN17_A1418			hypothetical protein
PIN17_A1423			hypothetical protein
PIN17_A1431			hypothetical protein
PIN17_A1436			hypothetical protein
PIN17_A1454			hypothetical protein
PIN17_A1464			hypothetical protein
PIN17_A1467			methionine biosynthesis protein MetW-like protein
PIN17_A1468			hypothetical protein
PIN17_A1471			hypothetical protein
PIN17_A1484			hypothetical protein
PIN17_A1487			hypothetical protein
PIN17_A1501			PF14126 domain protein
PIN17_A1505			hypothetical protein
PIN17_A1511			hypothetical protein
PIN17_A1533			hypothetical protein
PIN17_A1548	G	carbohydrate biosynthesis gene cluster	polysaccharide pyruvyl transferase
PIN17_A1549	G		glycosyltransferase, group 2 family protein
PIN17_A1550	G		glycosyltransferase family protein
PIN17_A1552	G		glycosyltransferase, group 1 family protein
PIN17_A1553	G		glycosyltransferases group 1
PIN17_A1555	G		acyltransferase
PIN17_A1558	G		glycosyltransferase, group 1 family protein
PIN17_A1559	G		ATP-grasp domain-containing protein
PIN17_A1567			hypothetical protein
PIN17_A1568			hypothetical protein
PIN17_A1575			putative lipoprotein
PIN17_A1579			hypothetical protein
PIN17_A1592			hypothetical protein
PIN17_A1615			hypothetical protein
PIN17_A1622			hypothetical protein
PIN17_A1623			peptidase, S41 family
PIN17_A1634			hypothetical protein
PIN17_A1635			hypothetical protein
PIN17_A1643			hypothetical protein
PIN17_A1666			PLAT/LH2 domain protein
PIN17_A1680			hypothetical protein
PIN17_A1702			hypothetical protein
PIN17_A1711			hypothetical protein
PIN17_A1715			hypothetical protein
PIN17_A1716			hypothetical protein
PIN17_A1729			hypothetical protein
PIN17_A1737			hypothetical protein
PIN17_A1739			hypothetical protein
PIN17_A1741			hypothetical protein
PIN17_A1765			hypothetical protein
PIN17_A1773			hypothetical protein
PIN17_A1777			hypothetical protein
PIN17_A1809			hypothetical protein
PIN17_A1826			hypothetical protein
PIN17_A1827			PF07853 family protein
PIN17_A1840			hypothetical protein
PIN17_A1848			hypothetical protein
PIN17_A1857			hypothetical protein
PIN17_A1859			hypothetical protein
PIN17_A1860			dam_2
PIN17_A1866			Cna protein B-type domain-containing protein
PIN17_A1871			putative lipoprotein
PIN17_A1879			hypothetical protein
PIN17_A1891			hypothetical protein
PIN17_A1892			PF13151 family protein
PIN17_A1893			PF12668 family protein
PIN17_A1910			hypothetical protein
PIN17_A1917			hypothetical protein
PIN17_A1919			hypothetical protein
PIN17_A1927			hypothetical protein
PIN17_A1928			hypothetical protein
PIN17_A1929			Cna protein B-type domain-containing protein
PIN17_A1935			hypothetical protein
PIN17_A1942			hypothetical protein
PIN17_A1954			hypothetical protein
PIN17_A1960	H	MTnPi1	hypothetical protein
PIN17_A1961	H	MTnPi1	hypothetical protein
PIN17_A1980			hypothetical protein
PIN17_A1983			Por secretion system C-terminal sorting domain protein
PIN17_A1987			hypothetical protein
PIN17_A1997			hypothetical protein
PIN17_A2018			hypothetical protein
PIN17_A2026			hypothetical protein
PIN17_A2027			hypothetical protein
PIN17_A2028			hypothetical protein
PIN17_0007			HmuY protein
PIN17_0008			hypothetical protein
PIN17_0014			hypothetical protein
PIN17_0015			hypothetical protein
PIN17_0016			hypothetical protein
PIN17_0024			hypothetical protein
PIN17_0025			hypothetical protein
PIN17_0030			hypothetical protein
PIN17_0035			hypothetical protein
PIN17_0038			hypothetical protein
PIN17_0054			hypothetical protein
PIN17_0055			AAA domain protein
PIN17_0056			hypothetical protein
PIN17_0061			Fic/DOC family protein
PIN17_0064			DNA/RNA non-specific endonuclease
PIN17_0067			hypothetical protein
PIN17_0074			hypothetical protein
PIN17_0084			hypothetical protein
PIN17_0085			hypothetical protein
PIN17_0088			hypothetical protein
PIN17_0097			hypothetical protein
PIN17_0098			McrBC 5-methylcytosine restriction system component
PIN17_0099			hypothetical protein
PIN17_0106			sugar efflux transporter for intercellular exchange
PIN17_0109			hypothetical protein
PIN17_0115			transposase domain-containing protein
PIN17_0119			hypothetical protein
PIN17_0126			hypothetical protein
PIN17_0129			hypothetical protein
PIN17_0137			hypothetical protein
PIN17_0138			hypothetical protein
PIN17_0139			hypothetical protein
PIN17_0150			hypothetical protein
PIN17_0154			hypothetical protein
PIN17_0156			hypothetical protein
PIN17_0157			hypothetical protein
PIN17_0162			KilA-N domain protein
PIN17_0164			hypothetical protein
PIN17_0199			hypothetical protein
PIN17_0201			hypothetical protein
PIN17_0209			hypothetical protein
PIN17_0216			PF13020 domain protein
PIN17_0217			HNH endonuclease
PIN17_0219			hypothetical protein
PIN17_0231			hypothetical protein
PIN17_0232			PF14107 domain protein
PIN17_0233			LysM domain-containing protein
PIN17_0234			hypothetical protein
PIN17_0249			hypothetical protein
PIN17_0250			D12 class N6 adenine-specific DNA methyltransferase
PIN17_0251			dam_1
PIN17_0259			hypothetical protein
PIN17_0267			hypothetical protein
PIN17_0270			GLPGLI family protein
PIN17_0275			hypothetical protein
PIN17_0282			hypothetical protein
PIN17_0284			hypothetical protein
PIN17_0287			hypothetical protein
PIN17_0292			EcsC family protein
PIN17_0296			hypothetical protein
PIN17_0299			hypothetical protein
PIN17_0311			hypothetical protein
PIN17_0315			hypothetical protein
PIN17_0318			peptidase, S41 family
PIN17_0343			PF10881 family protein
PIN17_0347			hypothetical protein
PIN17_0353			hypothetical protein
PIN17_0362			hypothetical protein
PIN17_0364			hypothetical protein
PIN17_0369			hypothetical protein
PIN17_0378			AAA domain protein
PIN17_0379			hypothetical protein
PIN17_0381			toxin-antitoxin system, toxin component, Fic domain protein
PIN17_0382			PD-(D/E)XK nuclease family protein
PIN17_0385			hypothetical protein
PIN17_0389		probable vestige of mobile genetic element	helicase C-terminal domain protein
PIN17_0397			excisionase family DNA binding domain-containing protein
PIN17_0398			PF11888 family protein
PIN17_0399			hypothetical protein
PIN17_0400			hypothetical protein
PIN17_0401		type I restriction-modification system	site-specific recombinase, phage integrase family
PIN17_0403			type I restriction modification DNA specificity domain protein
PIN17_0404			hypothetical protein
PIN17_0405			hypothetical protein
PIN17_0407			PF03235 family protein
PIN17_0408			HsdR family type I site-specific deoxyribonuclease
PIN17_0409			DNA-binding helix-turn-helix protein
PIN17_0411			putative bacteriocin
PIN17_0412			hypothetical protein
PIN17_0413		CTnPi2	hypothetical protein
PIN17_0417		CTnPi2	hypothetical protein
PIN17_0418		MTnPi10	site-specific recombinase, phage integrase family
PIN17_0419		MTnPi10	AAA ATPase
PIN17_0420		MTnPi10	AAA domain protein
PIN17_0421		MTnPi10	hypothetical protein
PIN17_0422		MTnPi10	relaxase/mobilization nuclease domain protein
PIN17_0423		MTnPi10	bacterial mobilization protein MobC
PIN17_0424		MTnPi10	CHC2 zinc finger domain protein
PIN17_0425			AAA domain protein
PIN17_0428			SNF2 family N-terminal domain protein
PIN17_0429		restriction-modification methylase	Eco57I restriction-modification methylase
PIN17_0430			TaqI-like C-terminal specificity domain protein
PIN17_0431			resolvase, N-terminal domain protein
PIN17_0433			hypothetical protein
PIN17_0447			anaerobic c4-dicarboxylate membrane transporter
PIN17_0451			hypothetical protein
PIN17_0481			hypothetical protein
PIN17_0485			hypothetical protein
PIN17_0486			PF08929 domain protein
PIN17_0488			hypothetical protein
PIN17_0489			hypothetical protein
PIN17_0490			phage-like baseplate assembly protein
PIN17_0494			hypothetical protein
PIN17_0505			hypothetical protein
PIN17_0516			hypothetical protein
PIN17_0522			hypothetical protein
PIN17_0525			hypothetical protein
PIN17_0529			hypothetical protein
PIN17_0536			hypothetical protein
PIN17_0537			hypothetical protein
PIN17_0538			hypothetical protein
PIN17_0539			hypothetical protein
PIN17_0544			PF10387 family protein
PIN17_0545			PF13711 domain protein
PIN17_0548			hypothetical protein
* presentive gene for each CDS cluster
